# Supplementary material for: Discovery and evolution of novel hemerythrin genes in annelid worms
Source: BMC Evol Biol. 2017 Mar 23;17:85. doi: 10.1186/s12862-017-0933-z (PMC5363010; doi:10.1186/s12862-017-0933-z)
Supplement: Supplementary file 4 — The amino acid alignment used in analyses. The nucleotide alignment used for all subsequent analyses. (TXT 31 kb) [file 12862_2017_933_MOESM4_ESM.txt]

[Additional File 4 - The nucleotide alignment used for all subsequent analyses.
Costa-Paiva et al. BMC Evolutionary Biology]
>Alciop1
G-EKIPEPFCWDASFEVFYAQLDTEHKGLFKGVFDVAADK---GNAGALAHLVKVVVDHFAYEEGQM-KKANY--EN--FDSHKKLHEEFVGKIKGLK-A----PVDDATVHFAKDWLVNHIKKIDFKYKGK
>Ancist1
G-YDIPEPYVWDESFKVFYDKLDEEHKGLFKGLFDVAGDK---ASAGKLAHLVGAVDAHFKNEESMM-QAKSY--AD--FPTHKQAHEAFLSKIKGLK-A----PVDDATVHFAKDWLVTHIKGTDFKYKGK
>Ancist2
A-LTVPDPFVWDTSFQTFYDTIDDHHKAIFNGIVDCTKE----NTAANKKKLVDVVKNHFAHEDSEF-IVHKY--PE--GASHTAAHNAFTAKLEAAS-V----PLDDATVKFAKEWLVNHIKTIDFKYKGK
>Ancist4
G-YDIPEPFVWDESFKVFYDSIDEEHRGLFKAVFAVAGEK---GGGDKLASLVSLTVNHFANEEGMM-QAKNY--AD--FPTHKQAHEAFVAKIKTLK-A----PVDDATVNFAKDWLVNHIKTTDFKYKGA
>Aphrod2
G-FDIPEPFVWDESFKVFIETLDEEHKGLFAGIFDVAANP---GCGKSLDSLKGLVSKHFADEEGLM-EAAKY--PD--LESHRKLHVEFVEKLNKVA-T----PVSGDTIVFAKDWLVNHIKGIDHKYINK
>Aphrod3
P-YTVPEPYSWDKSFMTFYDQIDNEHKGLFQGLFDVGVYP---GSVETLRKCRELMAAHFAYEQSMM-LKASY--PE--YPHHKAAHDGYLATLAKME-C----PVNASDVDYAKDWLVQHIKTVDFPYRGK
>Aphrod5
G-FDIPEPYVWDESFRVFYETLDTEHKGLFQGIFACIGE----NSQGNLDTLRDKVEKHFSTEEGMM-KKNNY--AD--YESHKKLHAEFVGKLAALS-A----PLDGPSVDYAKNWLVNHIKGIDFKYKGK
>Aphrod6
G-FDIPEPYVWDESFKVFYELLDEEHKGLFKGIFDVAKAP---SDAGALDHLKKVVEKHFSDEEGMM-TAANY--PD--IGPHKQAHVEFVAKLKGLT-T----PVSNDTIHFAKDWLVNHIKGTDFKYKGK
>Aphrod7
N-YAVPEPYRWETSFMVFYERLDDEHKGLFQSLFSIGTNR---DSKAALKKCQDLMVGHFNYEQGIM-SRANY--SG--FKEHKEIHDGFIAHLSKLT-T----PVSDEEVFYCKNWLAQHIKNIDFAYRGK
>Aphrod8
G-FPIPEPYCWDTSFRTFYNIIDDEHKTLFNGIFLLAHE----DTADHLNELRRCTGKHFLNEQHLM-EKSQY--AG--FAEHKKAHDDFIHRLDTWN----------GDIQYAKEWLVNHIKTIDFKYKHR
>Aphrod9
A-FPIPEPYKWDESFCVFYSQLDEEHKGLFDGIFACAANR---GDKGKFDDLCKKVSDHFTTEEGML-DANNY--EN--TASHKEAHKEFLTKLNGLS-V----PLDDGAVDYAKNWLVQHIKGIDFKYKGK
>Aphrod12
P-HAIPEPYCWDESFRVFYDQLDEEHKGLFNGIFDCAKNR---GDKGKFDSLYALLAGHFKFEEGMM-EKAKY--SE--FSAHRDIHNGFLAKVKALE-I----PLTDASVDFAKNWL--------------
>Aphrod13
G-YDIPEPYCWDESFKVFYEQIDEEHKKIFNAIFDLAKAP---GDGGALSALTKITTDHFSFEEGMM-KKANY--PE--FDAHHAIHVEFLGKLNGLK-V----PVSGDTIQFANQWLVDHIKGTDFK----
>Arichl1
VNYAAPEPYRWETSFMVFYERLDDEHKGLFQSLFSIGTNR---DSKAALKKCQDLMVGHFNYEQGIM-SRANY--SG--FKEHKEIHDGFIAHLSKLT-T----PVSDEEVFYCKNWLAQHIKNIDFAYRGK
>Arichl3
G-YDIPEPFCWDESFQVFYAQIDEEHKGLFKAVFDVAAG----NNAGNLGKLVDVVKNHFSNEEGMM-KANNY--KE--FPPHKQAHDDFVAKIGGLS-A----PIDDATVNFAKDWLVNHIKGTDFKYKGK
>Arichl4
G-YDIPEPYVWDESFRVFYDNIDEEHKGLFKGVFDCAGDK---SSGAKLKHLITVVATHFRNEEGMM-DAAKY--DA--VVPHKQAHHDFEAKLAALK-T----PLDQGTIDFAKDWLVNHIKGTDFKYKGK
>Arichl6
G-HDIPEPFVWDESFRVFYEQLDEEHKGLFKGIFDVAAKP---SDASALSHLVTVVKNHFNHEEEMM-KAKNY--AE--LAPHKQMHDDFVAKISALA-V----PVSADTVHFAKDWLVNHIKVTDFKYKDK
>Arichl7
G-YDIPEPYVWDDSFKVFYENLDEEHKGLFKGIFDCAKAP---GDGNALSHLLKVVCEHFSDEEGMM-QKANY--GD--FAVHKQMHDDFVAKLKGLS-C----PLSPDTIHFAKDWLVNHIKGTDHKYKGK
>Arichl8
G-YDIPEPFVWDDSFKVFYENLDEEHKGLFKGIFDCAKAP---GDANALSHLLKVVCDHFKDEEGMM-QKANY--GE--FPVHKQMHDDFVAKLKGLS-C----PLSADTIHFAKDWLVNHIKGTDHKYKGK
>Arichl9
G-HDIPEPFKWDQSFTTLYAQIDEEHRGLFDGIFNCIKG----NNQGNLDALKGKIAAHFAYEEGQM-QAKGY--SG--FTGHKKVHDDFQHELQGKG-A----PLSHDDVVWAKEWLVNHIKDIDFKYKGK
>Arichl10
G-FDIPEPYVWDESFKVFYELLDEEHKGLFKGIFDVAKAP---GDAGALKHLVDVTCKHFSDEEGMM-TAASY--PD--IGPHKQMHADFVAKLKGLS-T----PVSNDTIHYAKDWLVNHIKTTDFKYKGK
>Aspidos1
G-FPIPDPFLWDNSFLVFYDELDCQHKQLFQGVFGCMENP---GSQAAVDNMYTVMAYHFADEEGMM-KNANY--DG--YAVHKICHDEFLAKIR-VS-A----PLDHDFLTYAKNWLVNHIKTIDFKYKGK
>Aspidos2
G-FEIPEPFVWDESFMVFYEELDEEHKGLFQACFDMSKDK---TSKKALEKFQQVISDHFVNEETYM-IRAIY--PA--LMPHKRQHDAFLHKIEDWE-A----PVSDVDVIFAKDWLVNHIKTTDFKYIGK
>Aspidos3
G-WEIPEPFIWDESFRVFYDALDDEHKKLFQAVFDVNADP---SSGAALANLVTVTDNHFTHEEKMM-LDAKY--DG--YPPHKEKHTDFLGKLRALS-T----PVPADTIHYAKDWLVNHIKGTDFKYKGK
>Aspidos4
G-FDIPEPFVWDESFKVFYDNLDDEHRSLFKAVFDVCGG----NNAANLKNLVDVTANHFADEEGMM-TAKNY--DG--YGPHKKAHEEFLGKIRGLS-A----PIDDATIHYAKDWLVNHIKGTDFKYKGK
>Boccar1
G-FPIPEPYCWDTSFRTFYNTIDDEHKTLFNGIFLLAHE----DTADHLNELRRCTGKHFLNEQHLM-EKSQY--AG--FAEHKKAHDDFIHRLDTWN----------GDIQYAKEWLGNHLKTIDFKHKHR
>Boccar2
G-FDIPEPFVWDESFKVFYEKIDGEHKNLFKAVFGCAKEP---GSASALTNLVEVTANHFENEEGMM-TAKNY--AG--YPPHKKAHDEFLGKIKGLK-A----PLDDATLNFAKDWLVNHIKGTDFKYKGA
>Boccar3
G-FDIPESYVWDESFKTFYDNIDDEHKGLFKGVFDCAKDK---SSAAALAHLVQVVDTHFSNEEAMM-DKAKY--SE--VVPHKAAHKDFLGKIRALK-A----PLDDGTIDYAKDWLVNHIKGTDFKYKGK
>Boccar5
P-HAIPEPYCWDESFRVFYDQLDEEHKGLFNGIFDCAKNR---GDKGKFDSLYALLAGHFKFEEGMM-EKAKY--SE--FSAHRDIHNGFLAKVKALE-I----PLTDASVDFAKNWLVQHIKDVDFKYKGK
>Boccar6
A-FPIPEPYKWDESFCVFYSQLDEEHKGLFDGIFACAANR---GDKGKFDDLCKKVSDHFTTEEGML-DANNY--EN--TASHKEAHKEFLTKLNGLS-V----PLDDGAVDYAKNWLVQHIKGIDFKYKGK
>Boccar7
G-FDIPEPYVWDESFRVFYETLDTEHKGLFQGIFACIGE----NSQGNLDTLRDKVEKHFSTEEGMM-KKNNY--AD--YESHKKLHAEFVGKLAALS-A----PLDGPSVDYAKNWLVNHIKGIDFKYKGK
>Boccar8
G-WEIPEPYVWDESFKVFYEHLDDEHKKIFKGIFDCIRD----NSGPNLTTLINVTTNHFTHEEAMM-DAAKY--SE--VVPHKKLHKDFLDKLAGLS-A----PVPAKDVDYCKEWLVNHIKGTDFKYKGK
>Chaetop1
T-YEVPEPFKWDESFKVFYKNLDSEHQDLFKGVFAVATD----KSQKALDNLFKVAEHHFQDEEGQM-GRHHY--SN--LKTHKAAHDKFLGQVKGLKAS----DINENTLNWCKNWLVHHIKDVDFDYREK
>Chaetop2
T-YGVPEPFIWNDSFAVFYENLDNEHKQLFQAVFALANE----NSEGSIKNLLDVTVNHFNDEEGMM-VKNNY--AS--YKDHKKMHDNFVAVLKSLKTS----DVNEKILNWAKDWLVEHIKTTDFKYKGL
>Chaetoz1
G-YDIPEPYVWDESFRVFYDNIDEEHKGLFKGVFDCAGDK---SSGAKLKHLITVVATHFRNEEGMM-DAAKY--DA--VVPHKQAHHDFEAKLAALK-T----PLDQGTIDFAKDWLVNHIKGTDFKYKGK
>Chaetoz2
G-YDIPEPFCWDESFQVFYAQIDEEHKGLFKAVFDVAAG----NNAGNLGKLVDVVKNHFSNEEGMM-KANNY--KE--FPPHKQAHDDFVAKIGGLS-A----PIDDATVNFAKDWLVNHIKGTDFKYKGK
>Chaetoz3
G-FDVPEPFAWDESFRVDYDTIDTEHKGLFVAIFDVAAAP---SDNAKVQTLLTKVTNHFTSEEGMM-TKAGY--AD--IVAHKKLHADFIDKVKGLA-A----PVDDGTVKFAKSWLVNHIKTTDVKYKGK
>Chaetoz4
G-FTIPEPFAWDESFRVDYDVIDTEHKGLFTGIFDCAAAP---ADAGKLKSLVDLLNAHFSSEEGMM-SKAKY--PD--FDGHKKMHENFMEKINSKS-A----PLDAGTLTFAKEWLVNHIKETDFKYKGK
>Clymen1
G-EKIPEPFVWDESFKVFYDNLDDEHKALFKAVFGVAADK---GNAGALQNLVDVTVNHFNDEEDMM-KKSNY--DN--FPAHTKIHDEFVAKIKGLK-A----PVDDGTVHFAKDWLGNHIKKIDFKYKGK
>Clymen2
S-FEIPEPYVWDESFKVFYELLDEEHKGLFKGIFDVAKSP---DAGGKLQDLKDIVSKHFADEEDMM-AKASY--PD--LGSHKELHVDFLAKLKEVS-A----PVPTATVDFAKDWLVNHIKGIDHKYINK
>Clymen3
G-EKIPEPFCWDASFEVFYAQLDTEHKGLFKGVFDVAADK---GNAGALAHLVKVVVDHFAYEEGQM-KKANY--EN--FDSHKKLHEEFVGKIKGLK-A----PVDDATVHFAKDWLVNHIKKIDFKYKGK
>Clymen4
P-ETIPEPYVWDESFKVFYDQLDEEHKGLFKAVFNMAEDK---ASEKALQAPVDVTEKHFSAEEELM-TKKKY--EN--LDSHKKIHAEFVTKIKGLK-A----RVDDATVTFAKDWLVNHIKGVDFKYKGK
>Clymen5
G-FDIPDPYVWDESFKVFYELLDEEHKGLFKGIFDVAKAP---SDAGALDHLKKVVEKHFSDEEGMM-TAANY--PD--IGPHKQAHVEFVAKLKGLT-T----PVSNDT----------------------
>Cossu1
G-FDVPEPYVWDESFRVNYDNIDTEHQGLFKAIFDCSKAP---GDGGKLSHLATVVGAHFATEEKMF-AAANY--SD--AASHTKVHADFLAKVKGLS-A----PLSDDTVAFAKNWLVNHIKGTDTKYKGK
>Delaya1
G-EKIPEPFCWDASFEVFYAQLDTEHKGLFKGVFDVAADK---GNAGALAHLVKVVVDHFAYEEGQM-KKANY--EN--FDSHKKLHEEFVGKIKGLK-A----PVDDATVHFAKDWLVNHIKKIDFKYKGK
>Delaya2
G-FGIPEPYAWDESFRVAYDSIDGEHRDIFNCISDCSKAP---GDGGKLAKLVKVTTDHFANEEGMM-QASGY--SD--FAAHKPLHVEFLAKINALS-A----PLDDASIKFAKEWLVNHIKGVDFKYKGK
>Delaya3
G-FGIPEPFCWDESFKVFYEGLDEEHRGLFKGIFDCSKNP---GDAGALSHLTNVVKAHFAHEEELM-KGADF--SE--FNSHKQIHDDFTNKLSELS-T----PLSDETILFAKDWLVNHIKGIDFKYKGK
>Delaya4
A-FEIPVPYTWNSTFSVEYKNLDNEHRGLFKAIADCEQNR---KCGDTLDRLRKVMKDHFDTEEEMM-LKANY--AQDLFEPHKVAHDDFIEKLSGLE-ATEEKPLSDDDVIYVKQWLVDHIKGTDFKYKGQ
>Delaya5
G-FDIPEPYVWDESFRVFYENLDEEHKGLFKGIFDCAKSP---ADGAALSHLQNAVRTHFANEESMM-KAGNY--SE--FPGHKQIHEDFLAKLGGLT-A----PLSDATIKFAKDWLVNHIKGTDFKYKGK
>Delaya6
G-FEIPEPFKWDESFRVFYENLDEQHKGLFNAIFDCAKSP---GDAAALSHLDKVIVAHFANEEQMM-TAKSY--DG--YKEHKTAHDDFVATLKGLK-T----PLSNDNLHYAKDWLVNHIKGIDFKYKGK
>Delaya7
S-FEIPEPYVWDESFKVFYELLDEEHKGLFKGIFDVAKSP---DDGGKLQDLKDIVSKHFADEEDMM-AKASY--PD--LGSHKELHVDFLAKLKEVS-A----PVPTATVDFAKDWLVNHIKGIDHKYINK
>Drilon1
G-HAIPKPFKWNPEFEVFYAQLDKEHQGLFDGIAAVDGAK---GDAGKLKELIHLVEKHFRNEEKAM-DTANY--E---CKAHKDMHAGFEKELAGLP-N----PVQQKHTDFAMDWLVQHIKDTDFKYKGK
>Drilon3
G-HDIPEPFKWDQSFTTLYAQIDEEHRGLFDGIFNCIKG----NNQGNLDDLKGRIAAPFAYEEGHI-QAKGY--SG--FAGHKKVHDDFQHELQGKG-A----PLSHDDVVWAKEWLVNHIKDIDFKYKGK
>Drilon4
G-FDIPEPYVWDESFKVFYELLDEEHKGLFKGIFDVAKAP---GDAGALKHLVDVTCKHFSDEEGMM-TAASY--PD--IGPHKQMHADFVAKLKGLS-T----PVSNDTIHYAKDWLVNHIKTTDFKYKGK
>Drilon5
GKHAIPEPYKWNDSFQVFYDSIDKQHQGLFDGVFAVEKAP---GDGGKLAALVKIVGDHFSAEEAMM-TAKNY--PA--FSDHKAKHDEFLGTIKGLS-A----PVDGKTVDFAKDWLVNHIKEIDFGYKGK
>Enchyt
G-FDIPEPYVWDESFKVFYENLDDQHKSLFKAVFECAGDK---GSSDKLGNLVSVTVNHFTEEEGMM-QKKKY--PE--FGPHKAAHDAFVAKIKGLK-A----PVDDATIHFAKDWLVNHIKGTDFKYKGK
>Eunice1
G-HAIPKPFKWNPEFEVFYAQLDKEHQGLFDGIAAVDGAK---GDAGKLKELIHLVEKHFRNEEKAM-DTANY--E---CKAHKDMHAGFEKELAGLP-N----PVQQKHTDFAMDWLVQHIKDTDFKYKGK
>Eunice3
A-PKIPHPFEWNSDFEVFYKDLDEQHQGLFKGIHDCQQSP---GDAGLVHTLKDRVATHFRHEEAKM-DKSGY--K---CEGHKDAHHGFEATLDKWS-M----PVSDGNISGAMKWLVEHICGTDFKYKGQ
>Eunice4
G-HDIPEPFKWDQSFTTLYAQIDEEHRGLFDGIFNCIKG----NNQGNLDALKGKIAAHFAYEEGQM-QAKGY--SG--FAGHKKVHDDFQHELQGKG-A----PLSHDDVVWAKEWLVNHIKDIDFKYKGK
>Eunice5
G-FDIPEPYVWDESFKVFYELLDEEHKGLFKGIFDVAKAP---GDAGALKHLVDVTCKHFSDEEGMM-TAASY--PD--IGPHKQMHADFVAKLKGLS-T----PVSNDTIHYAKDWLVNHIKTTDFKYKGK
>Eunice6
G-YDIPEPYVWDYSFKVFYENLDEEHKGLFKGIFDCAKAP---GDGNALSHLLKVVCEHFSDEEGMM-QKANY--GD--FAVHKQMHDDFVAKLKGLS-C----PLSPDTIHFAKDWLVNHIKGTDHKYKG-
>Euphr1
G-FDIPEPYVWDESFRVFYENLDEEHKAIFKCIFECAGKR---DDKAALDNLVSVTKNHFADEEGMMAKSSTY--KE--LSAHKKLHDDFVAKISGLS-C----PLGDDTIKFAKEWLVNHIKG--------
>Euphr2
P-ETIPEPFKWDESFKVFYTNLDDEHKGLFDGIFKVCESP---SSQEALDDLYKKCADHFTTEEGMM-QKANY--GT--YTAHKAIHDKFLADLKAVK-P----PVNTEGQHWAKDWLVNHIKGTDFKYKDQ
>Euphr3
G-EKIPEPFRWDESFRTFYQNIDDEHKTLFDGIFDLCREP---GSQAAKDTLYKRCVDHFTNEEGMM-QKANY--AN--YPPHKAAHEKFLSDLKGVA-L----PVSADQQHWAKDWLVNHIKGTDFKYKGQ
>Galath2
G-EKIPEPFCWDASFEVFYAQLDTEHKGLFKGVFDVAADK---GNAGALAHLVKVVVDHFAYEEGQM-KKANY--EN--FDSHKKLHEEFVGKIKGLK-A----PVDDATVHFAKDWLVNHIKKIDFKYKGK
>Galath4
G-YEIPEPYVWDESFRVFYETLDTEHKGLFQGIFACIGE----NSQGNLDTLRDKVEKHFSTEEGMM-KKNNY--AD--YESHKKLHAEFVGKLAALS-A----PLDGPSVDYAKNWLVNHIKGIDFKYKGK
>Galath5
G-FTIPEPFAWDESFRVDYDVIDTEHKGLFTGIFDCAAAP---ADAGKLKSLVDLLNAHFSSEEGMM-SKAKY--PD--FDGHKKMHENFMEKINSKS-A----PLDAGTLTFAKEWLVNHIKETDFKYKGK
>Galath6
P-HAIPEPYCWDESFRVFYDQLDEEHKGLFNGIFDCAKNR---GDKGKFDSLYALLAGHFKFEEGMM-EKAKY--SE--FSAHRDIHNGFLAKVKALE-I----PLTDASVDFAKNWLVQHIKDVDFKYKGK
>Galath7
S-FPIPEPYVWDESFRVFYDNLDDEHKGLFDAVFKVAGSP---KDAGALSHLVTVTDNHFTNEQGMM-KAANY--GD--FSTHCAAHKGFLDKIRGLK-A----PVDDATIKFAKEWLVNHIKGTDFKYKEK
>Galath8
G-FAIPEPFCWDESFKVFYDMLDDEHKGLFQGIFNMAKDP---KDAGALSWLVTKVDEHFTDEEAEM-TKHNY--AD--IGPHQAAHKSFLDKIRGLS-T----PVDDATVKFAKEWLVNHIKVTDFKYKGK
>Galath9
S-FEIPEPYVWDESFKVFYDNLDDEHKGLFKGIFAVAAKP---SDGNALSTLVTAVDDHFKYEEGEM-QKNKY--AD--YPSHKKIHDEFLGKLRGLK-A----PVDDKTVHFAKNWLVQHIKTIDFQYKGK
>Galath10
G-WEIPEPYVWDESFKVFYEHLDDEHKKIFKGIFDCIRD----NSGPNLTTLINVTTNHFTHEEAMM-DAAKY--SE--VVPHKKLHKDFLDKLAGLS-A----PVPAKDVDYCKEWLVNHIKGTDFKYKGK
>Galath12
G-FPIPEPYCWDTSFRTFYNIIDDEHKTLFNGIFLLAHE----DTADHLNELRRCTGKHFLNEQHLM-EKSQY--AG--FAEHKKAHDDFIHRLDTWN----------GDIQYAKEWLVNHIK---------
>Galath13
G-FDIPEPFVWDESFKVFYEKIDGEHKNLFKAVFGCAKEP---GSASALTNLVEVTANHFENEEGMM-TAKNY--AG--YPPHKKAHDEFLGKIKGLK-A----PLDDATLNFAKDWLVNHIKGTDFKYKGA
>Glycer1
S-FEIPEPYVWDESFKVFYELLDEEHKGLFKGIFDVAKSP---DDGGKLQDLKDIVSKHFADEEDMM-AKASY--PD--LGSHKELHVDFLAKLKEVS-A----PVPTATVDFAKDWLVNHIKGIDHKYINK
>Glycer2
G-EKIPEPFCWDASFEVFYAQLDTEHKGLFKGVFDVAADK---GNAGALAHLVKVVVDHFAYEEGQM-KKANY--EN--FDSHKKLHEEFVGKIKGLK-A----PVDDATVHFAKDWLVNHIKKIDFKYKGK
>Glycer3
G-FEIPEPFKWDESFRVFYENLDEQHKGLFNAIFDCAKSP---GDAAALSHLDKVIVAHFANEEQMM-TAKSY--DG--YKEHKTAHDDFVATLKGLK-T----PLSNDNLHYAKDWLVNHIKGIDFKYKGK
>Glycin1
G-YDIPEPYVWDESFRVFYDNIDEEHKGLFKGVFDCAGDK---SSGAKLKHLITVVATHFRNEEGMM-DAAKY--DA--VVPHKQAHHDFEAKLAALK-T----PLDQGTIDFAKDWLVNHIKGTDFKYKGK
>Glycin2
G-FTIPEPFAWDESFRVDYDVIDTEHKGLFTGIFDCAAAP---ADAGKLKSLVDLLNAHFSSEEGMM-SKAKY--PD--FDGHKKMHENFMEKINSKS-A----PLDAATLTFAKEWLVNHIKETDFKYKGK
>Glycin3
G-YDIPEPFCWDESFQVFYAQIDEEHKGLFKAVFDVAAG----NNAGNLGKLVDVVKNHFSNEEGMM-KANNY--KE--FPPHKQAHDDFVAKIGGLS-A----PIDDATVNFAKDWLVNHIKGTDFKYKGK
>Glycin4
G-YDIPEPYVWDESFKVFYDKLDEEHKGLFKGLFDVAGDK---ASAGKLAHLVGAVDAHFKNEESMM-QAKSY--AD--FPTHKQAHEAFLSKIKGLK-A----PVDDATVHFAKDWLVTHIKGTAFKYK--
>Golf1
G-FPIPDPYVWDPSFRIFYSIIDDEHKTLFNGIFHLGHD----DSADNLAELRRCTGKHFLNEQVLM-QDSQY--AG--YAEHVRAHDGFIHQLDNWH----------GDVKWAKNWLVNHIKTIDFKYKGK
>Golf2
G-FPIPDPYVWDPSFRTFYTAIDDEHKTLFDGIFHLARD----DNKDNLGELRRCTGKHFLNEQVMM-QASQY--AG--YDEHKKAHDEFIHQLDHWK----------GDSNWAKTWLVNHIKTIDFKYKGK
>Halos1
G-YDIPEPYCWDESFKVFYEQIDEEHKKIFNAIFDLAKAP---GDGGALSALTKITTDHFSFEEGMM-KKANY--PD--FDAHHAIHVEFLGKLNGLK-C----PVSGDTIQFAKQWLVDHIKGTDFKYKGK
>Halos2
G-YDIPEPFCWDESFKVFYDTLDEQHKGLFNAIFDCSKKP---EDAKALQHLDQVIVAHFNTEEQMM-KAKHYPDAD--FTPHKKAHDDFVATLKGLK-T----PLSGDNIHYAKDWLVNHIKGIDFKYKGK
>Halos3
S-FEIPEPFVWDETFKVFYDNLDEQHRTLFRSIFDMCNDT---KDKMRLDCMISVMVAHFLTEEIMM-KRANY--PD--YTTHKAMHDEFVMKLKGLH-C----PITNNDLHYCKDWLVNHIKGTDHKYKNK
>Halos4
N-YAVPEPYRWETSFMVFYERLDDEHKGLFQSLFSIGTNR---DSKAALKKCQDLMVGHFNYEQGIM-SRANY--SG--FKEHKEIHDGFIAHLSKLT-T----PVSDEEVFYCKNWLAQHIKNIDFAYRGK
>Halos5
G-FDIPEPFVWDESFKVFIETLDEEHKGLFAGIFDVAANP---GCGKSLDSLKGLVSKHFADEEGLM-EAAKY--PD--LESHRKLHVEFVEKLNKVA-T----PVSGDTIVFAKDWLVNHIKGIDHKYINK
>Halos6
G-VEIPEPFKWDKSFEVFYTNLDEEHKGLFDGIFACCGD----NNDANLASLLKRCIDHFATEEAMM-DKNNY--SE--VVGHKAIHKKFIADLTAVA-A----PLNAEQVHWAKDWLVNHICTNDFKYKGK
>Halos7
G-FDIPEPYVWDESFKVFYELLDEEHKGLFKGIFDVAKAP---SDAGALDHLKKVVEKHFSDEEGMM-TAANY--PD--IGPHKQAHVEFVAKLKGLT-T----PVSNDTIHFAKDWLVNHIKGTDFKYKGK
>Heter2
G-FPIPDPYCWDTSFRTFYTIIDDEHKTLFNGIFLLTKK----DDTDGLNELRRCTGKHFLNEENLM-LASQY--AG--YDEHKAAHTEFIRRLDSWD----------GDLTYAKKWLGDHIKTIDFKYRGK
>Heter3
G-WEIPEPYVWDESFKVFYEHLDDEHKKIFKGIFDCIRD----NSGPNLTTLINVTTNHFTHEEAMM-DAAKY--SE--VVPHKKLHKDFLDKLAGLS-A----PVPAKDVDYCKEWLVNHIKGTDFKYKGK
>Heter4
S-FEIPEPYVWDESFKVFYDNLDDEHKGLFKGIFAVAAKP---SDGNALSTLVTAVDDHFKYEEGEM-QKNKY--AD--YPSHKKIHDEFLGKLRGLK-A----PVDDKTVHFAKNWLVQHIKTIDFQYKGK
>Heter5
G-FPIPEPYCWDTSFRTFYNIIDDEHKTLFNGIFLLAHE----DTADHLNELRRCTGKHFLNEQHLM-EKSQY--AG--FAEHKKAHDDFIHRLDTWN----------GDIQYAKEWLVNHIKTIDFKYKHR
>Heter6
S-FPIPEPYVWDESFRVFYDNLDDEHKGLFDAVFKVAGSP---KDAGALSHLVTVTDNHFTNEQGMM-KAANY--GD--FSTHCAAHKGFLDKIRGLK-A----PVDDATIKFAKEWLVNHIKGTDFKYKEK
>Heter7
G-YEIPEPYVWDESFKTFYDNIDDEHKGLFKGVFDCAKDK---SSAAALAHLVQVVDTHFSNEEAMM-DKAKY--SE--VVPHKAAHKDFLGKIRALK-A----PLDDGTIDYAKDWLVNHIKGTDFKYKGK
>Heter8
P-HAIPEPYCWDESFRVFYDQLDEEHKGLFNGIFDCAKNR---GDKGKFDSLYALLAGHFKFEEGMM-EKAKY--SE--FSAHRDIHNGFLAKVKALE-I----PLTDASVDFAKNWLVQHIKDVDFKYKGK
>Heter9
G-FDIPEPFVWDESFKVFYEKIDGEHKNLFKAVFGCAKEP---GSASALTNLVEVTANHFENEEGMM-TAKNY--AG--YPPHKKAHDEFLGKIKGRK-A----PRDDANLNI-------------------
>Hirud1
G-FEIPEPYVWDESFKVFYENLDEEHKGLFQAIFNLSKSP---ADNGALKHLSKVIDEHFSHEEDMM-KKASY--SD--FDNHKKAHVDFQASLGGLS-S----PVANDKVHWAKDWLVNHIKGTDFLYKGK
>Ling1
--MKVPAPYAWNSDFATTYENIDSEHRTLFNGLFALAEF----NTLTQLNAAIEVFTLHFHDEQGQM-IRSNY--VN--TKEHTDIHNGFMDVMRGWR-S----PVPQQDLLAGMAWLANHIPTEDFKYKGK
>Ling2
--VKVPAPFAWNEDFATSYKFIDLEHRTLFNGLFALSEF----NTRDQLLACKEVFVMHFRDEQGQM-EKANY--EH--FEEHKGIHEGFLEKMGHWK-A----PVAQKDIRFGMEWLVNHIPAEDFKYKGK
>Magel1
G-HDIPEPFCWDSSFEVFYAHLDSEHKALFKAVFDCARDH---KSSGCLANLCAVTANHFSDEEEMM-KAAGY--GG--YGDHKKAHDDFLAKIRGLH-T----PVDDGTIHYAKDWLVNHIKGIDHKYKGQ
>Magel4
N-YAVPEPYRWETSFMVFYERLDDEHKGLFQSLFSIGTNR---DSKAALKKCQDLMVGHFNYEQGIM-SRANY--SG--FKEHKEIHDGFIAHLSKLT-T----PVSDEEVFYCKNWLAQHIKNIDFAYRGK
>Magel5
G-FDIPEPYVWDESFKVFYELLDEEHKGLFKGIFDVAKAP---SDAGALDHLKKVVEKHFSDEEGMM-TAANY--PD--IGPHKQAHVELVAKLKGLT-T----PVSNDTIHFAKDWLVNHIKGTDFKYKGK
>Magel6
S-HKVPEPYVWDESFQTFYARVDNDHIVLFEAIFDVHNQP---NSDSAVGHMEGVMAAHFNNEEKMM-SAADY--GG--LAEHKKQHDHFMNVINEIR-T----PVHVGEITFCKEWLVNHIKNTDFKYKGL
>Magel7
P-YTVPEPYSWDKSFMTFYDQIDNEHKGLFQGLFDVGVYP---GSVETLRKCRELMAAHFAYEQSMM-LKASY--PE--YPHHKAAHDGYLATLAKME-C----PVNASDVDYAKDWLVQHIKTVDFPYRGK
>Magel8
G-YDIPEPFRWDESFKTFYETIDEEHKGLFDGIFDVCAKR---GDASVLATLVKRVVDHFDHEEGMM-SSANY--AE--IAPHKTAHADFVKTLKGVS-T----PVDDKTLNFAKDWLVNHKKEKS------
>Magel10
S-FPCPSPYVWTEDFRTFYNNVDNEHKGLFRATFSVSAFP---NSRRALAILQQVMAQHFCNEENMM-LSCQY--EG--FPPHKAAHTEFLGRLNGLV-A----PVAQSDIDYCKQWLVDHIKTIDFSYRGR
>Magel11
D-FKIPEPYIWDESFRVFYDNLDEEHKNLFKGIFNVAGDR---GSQTNYDSLLKVVKHHFADEEGMM-SKANY--GG--FAGHKAAHDDFVDKLSGLK-T----PLSDGDVNYAKEWLVNHIKGIDFKYKKQ
>Magel13
S-YKCPEPYVWDCSFRTFYQQIDEDHKGLFLATFTVAAFP---FSKSALKNLNAVMIQHFVNEENIM-KRAEY--VG--FPEHKKIHDEFLAKLAGFS-C----PVGQGDIDFAKQWLVDHVKNIDFKYKRQ
>Magel14
A-YAIPEPYGWNESFRMFYASIDDEHKGLFKSVFDVAADP---SSAHALSHCYDVMDIHFSHEEAIL-QRANY--TDILYNEHKKAHDNFMNRLGGLK-S----PVSADAVAYLKNWLVRHIKTIDFKYRGF
>Mesoch1
P-FEVPNPYRWDESFKVFYDNLDGEHRLLFDAVFELETK----QDKSSLDKLIDVTVNHFTDEEGMM-QKKNY--SA--YPGHKKMHDDFVAILRSLSVG----DCNAETMKFAKEWLVEHIKTTDFKYKTK
>Mesoch2
S-HAVPSPFVWKSSFQVFYDNLDAEHQGLFDGIRKLKEDSGKSSQKSNLEHLIQILDEHFKDEEMMM-KKKNF--YD--HDSHKKTHDDFLSVMRKVTPA----QVNDKLFEHASTWLVSHIMDTDMKYKGE
>Mesoch3
P-YDIPEPYCWDSSFEVFYANLDEEHKGLFQGVFALTDKS--KDINTSLSTLQTKVVDHFTDEEAMM-EKAGY--AN--VTEHKKIHADFVAILSPLSGS----DVNDKVIKYAKEWLVEHIKTTDFKYKTK
>Mesoch4
T-HDIPSPFCWDPTFQVFYDNLDGEHKQLFEGVFKLEKDR---SSAQKLKNLQEVVKAHFADEEGMM-SKANF--PE--YGKHKHAHDEFYGKLMSLSSA----QVDDEAIKYATRWLVSHIKDTDMKYKKQ
>myo_Riftia
S-FEVPSPYVWDDSFRVAYDNLDSEHQALFKCIAKCAENR---ADAAALADLVKVTVDHFADEERMM-AKTNF--SG--LPEHNKIHSEFVAKIKSLS-A----PLDDATVAFAKQWLVNHIKGIDFKYKGN
>myo_Sip1
G-FPIPDPYVWDESFKVFYQLLDDEHKQIFQGVFDCAKDP---SSAAKLQKLIEVTAKHFSDEENMM-QQSKY--SG--YPPHKKAHEEFLGKLRGLR-A----PLDTAGLDYCKDWLVQHIKTIDFKYKGK
>myo_Sip2
G-FPIPDPYVWDESFKVFYQLLDDKHKQIFQGVFDCAKDP---SSAAKLQKLIEVTAKHFSDEENMM-QQSKY--SG--YPPHKKAHEEFLGKLRGLR-A----PLDTAGLDYCKDWLVQHIKTIDFKYKGK
>myo_Ther
V-FEIPEPYQWDETFEVFYEKLDEEHKGLFKGIKDLSDSP---ACSETLEKLVKLIEDHFTDEEEMM-KSKSY--ED--LDSHKKIHSDFVETLKGVK-A----PVSEENIKMAKEWLVNHIKGTDFKYKGK
>Myxic2
G-FPIPDPYCWDTSFRTFYTIIDDEHKTLFNGIFLLTKK----DDTDGLNELRRCTGKHFLNEENLM-LASQY--AG--YDEHKAAHTEFIRRLDSWD----------GDPTYAKKWLVDHIKTIDFKYRGK
>Myxic3
G-FDIPEPYVWDESFRVFYETLDTEHKGLFQGIFACIGE----NSQGNLDTLRDKVEKHFSTEEGMM-KKNNY--AD--YDSHKKLHAEFVGKLAALS-A----PLDGPSVYYSKNWLVNHIKGIDFKYKGK
>Myxic4
G-EKIPEPFCWDASFEVFYAQLDTEHKGLFKGVFDVAADK---GNAGALAHLVKVVVDHFAYEEGQM-KKANY--EN--FDSHKKLHEEFVGKIKGLK-A----PVDDATVHFAKDWLVNHIKKIDFKYKGK
>Myxic5
A-FPIPEPYKWDESFCVFYSQLDEEHKGLFDGIFACAANR---GDKGKFDDLCKKVSDHFTTEEGML-DANNY--EN--TASHKEAHKEFLTKLNGLS-V----PLDDGAVDYAKNWLVQHIKGIDFKYKGK
>Myxic7
G-WEIPEPYVWDESFKVFYEHLDDEHKKIFKGIFDCIRD----NSGPNLTTLINVTTNHFTHEEAMM-DAAKY--SE--VVPHKKLHKDFLDKLAGLS-A----PVPAKDVDYCKEWLVNHIKGTDFKYKGK
>n_Hirud
G-FEIPEPYVWDESFKVFYENLDEEHKGLFQAIFNLSKSP---ADNGALKHLSKVIDEHFSHEEDMM-KKASY--SD--FDNHKKAHVDFQASLGGLS-S----PVANDKVHWAKDWLVNHIKGTDFLYKGK
>Nainer1
S-VVVPKPFRWDSSFEVFYKSLDEQHRGLFDALAAVAENL---GDDAVLKTLVDLTTAHFSYEEGKM-QDAKY--EN--YPEHKKKHDGFLADLAGSK-K----PNTTDNCNWAMKWLCHHIKTVDFVYKGK
>Nainer2
G-YDIPEPYVWDESFKVFYDKLDEEHKGLFKGLFDVAGDK---ASAGKLAHLVGAVDAHFKNEESMM-QAKSY--AD--FPTHKQAHEAFLSKIKGLK-A----PVDDATVHFAKDWLVTHIKGTDFKYKGK
>Nainer3
G-FDIPEPYVWDESFKVFYDNLDEEHKSLFKAVFDCAGDR---GSSDKLANLVSVTVNHFTNEEAMM-QKAKY--SD--FPAHKSAHEGFVAKIKGLK-T----PLDDATVHFAKEWLVNHIKTTDFKYKGS
>Nainer4
GKFEIPEPYKWDESFKVFYANLDDEHRQLFDGVFACAQDR---GSAGNLGNLIKVVKAHFSDEEGMM-KGAGY--GD--YDSHKGAHDAFVKKLEGLC-C----PLDDGTIHYAKDWLVNHIKGTDHKYIGK
>Nepht2
V-FEIPDPFKWNESFRTFYEQIDEEHKGLFDGIFACCEK----NDAATLQALVAKVKEHFENEEKLM-TEKKY--SD--LDAHKAIHAKFIGDLNGLS-A----PLKDDKIIYAKEWLVNHIKGTDFKYKDQ
>Nepht3
G-FDIPEPYCWDSSFQVFYDNLDDEHKVLFKSVFDCAANP---TSPGCLAVLCGATAGHFSDEEAMM-RAASY--GE--YDGHKKAHADFLAKIRGLS-C----PLDEDALHYAKDWLVNHIKGTDH-----
>Nepht4
G-HDIPEPYCWDESFAVFYAQLDEEHKGLFKGIFECAANR---DSTENLSSLAEKVKTHFTNEEAMF--TGKV--DN--EDTHKAAHVAFVEKLGTLS-C----PLDDATIDYAKDWLVNHIKNTDFTYKGK
>Nepht5
D-FPNTEPYCWDCSFEVFYAKLDDEHKSLFKAVFDCAADR---GSAGALSNLCSVTANHFSDEEGMM-KGAGY--GD--FAGHKKAHDEFLGKIKGLK-C----PLDDGTIHYAKDWLVNHIKGTDFKYKGK
>Nepht6
G-FSIPEPFCWDASFQVFYTNLDDEHKALFKAVFDCAKAP---SNAGALKNLCDVTGNHFADEEGMM-KAAKY--GD--FAGHKKAHDDFLGKIRGLG-C----PLSDGTIHYAKDWLVNHIKGTDHKYKGK
>Nepht7
G-FPIPEPFCWDESFAVFYELLDEEHKQLFKCVFDVAADK---ASADALAKLVSVTKNHFSDEEGMM-KKANY--AN--FDSHHKIHEEFVAKISALK-A----PVDDATVNFAKDWL--------------
>Nereis1
G-FEIPEPFKWDASFEVFYANLDSEHKAIFDAIFNLCGG----NNADNLKKLIDVTANHFSDEEKMMGASASY-KGE--LPGHKKKHDDFLVAIRGLS-A----PVPDDKLHFAKDWLVNHIKGTDFTYKGK
>Nereis2
G-YDIPEPYVWDESFKVFYDKLDEEHKGLFKGLFDVAGDK---ASAGKLAHLVGAVDAHFKNEESMM-QAKSY--AD--FPTHKQAHEAFLSKIKGLK-A----PVDDATVHFAKDWLVTHIKGTDFKYKGK
>Nereis3
G-FDIPEPFVWDESFKVFYEKLDEQHQNLFKAVFACAND----NNAGNLKALVDVTAGHFSHEEGMM-SSAGY---D--MANHKKAHDEFLGKIKGLS-A----PLDAATLNFAKDWLVNHIKGTDFKYKGK
>Nicom2
G-FDIPEPYVWDESFKVFYELLDEEHKGLFKGIFDVAKAP---GDAGALKHLVDVTCKHFSDEEGMM-TAASY--PD--IGPHKQMHADFVAKLKGLS-T----PVSNDTIHYAKDWLVNHIKTTDFKYKGK
>Nicom3
A-PKIPHPFEWNSDFEVFYKDLDEQHQGLFKGIHDCQQSP---GDAGLVHTLKDRVATHFRHEEAKM-DKSGY--K---CEGHKDAHHGFEATLDKWS-M----PVSDGNISGAMKWLVEHICGTDFKYKGQ
>Nicom4
G-HAIPKPFKWNPEFEVFYAQLDKEHQGLFDGIAAVDGAK---GDAGKLKELIHLVEKHFRNEEKAM-DTANY--E---CKAHKDMHAGFEKELAGLP-N----PVQQKHTDFAMDWLVQHIKDTDFKYKGK
>Nicom5
G-HDIPEPFKWDQSFTTLYAQIDDEHKGLFDGIFNCIKG----NNQGNLDALKGRIAAHFAYEEGQM-QAKGY--SG--FTGHKKVHDDFQHELQGKG-A----PLSHDDVVWAKEWLVNHIKDIDFKYKGK
>Ninoe1
G-EKIPEPFCWDASFEVFYAQLDTEHKGLFKGVFDVAADK---GNAGALAHLVKVVVDHFAYEEGQM-KKANY--EN--FDSHKKLHEEFVGKIKGLK-A----PVDDATVHFAKDWLVNHIKKIDFKYKGK
>Ninoe2
A-EKVPEPYVWDESFKVFYENLDEEHRALFRALFSLAADK---SSAVALKSLVDIAAYHFTDEELMM-HRVND--SS--YGSHKKIHDEFLTKIRGLK-A----PVDDKTIHFAKDWLVHHIKKIDF-----
>Ninoe3
P-ETIPEPYVWDESFKVFYDQLDEEHKGLFKAVFNMAEDK---ASEKALQALVDVTEKHFSAEEELM-TKKKY--EN--LDSHKKIHAEFVTKIKGLK-A----PVDDATVTFAKDWLVNHIKGVDFKYKGK
>Ninoe4
G-EKIPEPFVWDESFKVFYDKLDDEHKALFKAVFGVAADK---GNGSALSNLVEVTVNHFNDEEAMM-KKAGH--DN--YDAHKKVHDEFVAKIKGLK-A----PVDDGTVHFAKDWLVNHIKKIDFKYKGK
>Ninoe5
S-FEIPEPYVWDESFKVFYELLDEEHKGLFKGIFDVAKSP---DDGGKLQDLKDIVSKHFADEEDMM-AKASY--PD--LGSHKELHVDFLAKLKEVS-A----PVPTATVDFAKDWLVNHIKGIDHKYINK
>Oenon1
G-FDIPEPYVWDESFKVFYELLDEEHKGLFKGIFDVAKAP---GDAGALKHLLDVTCKHFSDEEGMM-TAASY--PD--IGPHKQMHADFVAKLKGLS-T----PVSNDTIHYAKDWLVNHIKTTDFKYKGK
>Oenon2
D-YKIPEPFVWSTDFQVFYKTLDDEHKGLFEGIFACNEKR---DSADALNTLRDRVGTHFKTEEDAM-DAAGY--P---CEGHKQKHKDFVEKLAGLS-G----TLSDETIHYAMDWLVNHIKGTDFHYKGK
>Oenon5
A-NTIPEPFEWSEEFQVFYESLDNEHKGLFKGVAACAKN----NNADNLKELKKVIEKHFRNEEKEM-DKSCY--D---CVAHKKAHGEFEAVLAGLA-V----PIPDDKIKYAKQWLVDHIKGTDFKYKGK
>Oligoc1
G-HAIPKPFKWNPEFEVFYAQLDKEHQGLFDGIAAVDGAK---GDAGKLKELIHLVEKHFRNEEKAM-DTANY--E---CKAHKDMHAGFEKELAGLP-N----PVQQKHTDFAMDWLVQHIKDTDFKYKGK
>Oligoc5
D-YKIPEPFVWSTDFQVFYKTLDDEHKGLFEGIFACNEKR---DSADALNTLRDRVGTHFKTEEDAM-DAAGY--P---CEGHKQKHKDFVEKLAGLS-G----TLSDETIHYAMDWLVNHIKGTDFHYKGK
>Oligoc7
A-NTIPEPFEWSEEFQVFYESLDNEHKGLFKGVAACAKN----NNADNLKELKKVIEKHFRNEEKEM-DKSCY--D---CVAHKKAHGEFEAVLAGLA-V----PIPDDKIKYAKQWLVDHIKGTDFKYKGK
>Oligoc8
G-YDIPEPYVWDDSFKVFYENLDEEHKGLFKGIFDCAKAP---GDGNALSHLLKVVCEHFSDEEGMM-QKANY--GD--FAVHKQMHDDFVAKLKGLS-C----PLSPDTIHFAKDWLVNHIKGTDHKYKGK
>Ophiod3
T-YPIPEPYCWDESFAVFYEQLDEEHKGLFKGIFEVAKDP---KSATAVGDLKKKVKDHFAYEEGKM-ANLDA--AY--LTDHKKKHSDFVSKLEALS-P----PVDGKNIDFAKDWLVQHIKNTDFQYKGK
>Ophiod5
T-YPIPEPYCWDESFAVFYEQLDEEHKGLFKGIFEVAKDP---KSATAVGDLKKKVKDHFAYEEGKM-ANLDA--AY--LTDHKKKHSDFVSKLEALS-P----PVDGKNIEFAKDWLVQHIKNTDFQYKGK
>Paralv1
A-NTIPEPFEWSEEFQVFYESLDNEHKGLFKGVAACAKN----NNADNLKELKKVIEKHFRNEEKEM-DKSCY--D---CVAHKKAHGEFEAVLAGLA-V----PIPDDKIKYAKQWLVDHIKGTDFKYKGK
>Paramp1
G-FDVPEPYKWDDSFMVFYNTLDEEHKGLFIGIFDLCKAP---DNQAAKESLYKLCADHFSTEEGML-ESSKY--EE--FAAHKTIHDKFLTDLKGVV-L----PISIEKQTWAKEWLVNHIKGTDFKYKGK
>Paramp2
G-FTIPEPYAWDESFRVDYDSLDHEHQNLFKAIFDCAAAP---GDGGKLAALVDVTSGHFSNEEGMM-SSAGY--GD--YAAHKKMHDEFLGKIKGLS-A----PINDDTVKFAKNWLVTHIKATDHKYKGK
>Paramp3
G-FDIPEPYVWDESFKVFYELLDEEHKGLFKGIFDVAKAP---SDAGALDHLKKVVEKHFSDEEGMM-TAANY--PD--IGPHKQAHVEFVAKLKGLT-T----PVSNDTIHFAKDWLVNHIKGTDFKYKGK
>Paramp4
P-YTVPEPYSWDKSFMTFYDQIDNEHKGLFQGLFDVGVYP---GSVETLRKCRELMAAHFAYEQSMM-LKASY--PE--YPHHKAAHDGYLATLAKME-C----PVNASDVDYAKDWLVQHIKTVDFPYRGK
>Paramp5
N-YAVPEPYRWETSFMVFYERLDDEHKGLFQSLFSIGTNR---DSKAALKKCQDLMVGHFNYEQGIM-SRANY--SG--FKEHKEIHDGFIAHLSKLT-T----PVSDEEVFYCKNWLAQHIKNIDFAYRGK
>Paramp6
G-VEIPEPFKWDKSFEVFYTNLDEEHKGLFDGIFACCGD----NNAANLASLLKRCIDHFATEEAMM-DKNNY--SE--VVGHKAIHKKFIADLTAVA-A----PLNAEQVHWAKDWLVNHICTNDFKYKGK
>Paramp8
G-FDIPEPFVWDESFKVFIETLDEEHKGLFAGIFDVAANP---GCGKSLDSLKGLVSKHFADEEGLM-EAAKY--PD--LESHRKLHVEFVEKVNKVA-T----PDSGDTIGFAKDWLVNHIKGIDHKYINK
>Paramp9
G-FPVPDPFAWDPSFRTFYSNIDDQHKYLFNGVLNLSLD----DNAENLNELRRVCGQHFLCEETMM-QASQY--AF--YDEHKKVHDEFLHRLDNWH----------ADFDYAKNWLVNHIKTID------
>Pectin1
G-EKIPEPFCWDASFEVFYAQLDTEHKGLFKGVFDVAADK---GNAGALAHLVKVVVDHFAYEEGQM-KKANY--EN--FDSHKKLHEEFVGKIKGLK-A----PVDDATVHFAKDWLVNH-----------
>Pectin2
G-YDIPEPYCWDESFKVFYEQIDEEHKKIFNAIFDLAKAP---GDGGALSALTKITTDHFSFEEGMM-KKANY--PE--FDAHHAIHVEFLGKLNGLK-C----PVSGDTIQFAKQWLVDHIKGTDFKYKGK
>Pectin3
G-YDIPEPYVWDESFKVFYDKLDEEHKGLFKGLFDVAGDK---ASAGKLAHLVGAVDAHFKNEESMM-QAKSY--AD--FPTHKQAHEAFLSKIKGLK-A----PVDDATVHFAKDWLVTHIKGTDFKYKGK
>Pectin4
S-FEIPEPFVWDETFKVFYDNLDEQHRTLFRSIFDMCNDT---KDKMRLDCMISVMVAHFLTEEIMM-KRANY--PD--YTTHKAMHDEFVMKLKGLH-C----PITNNDLHYCKDWLVNHIKGTDHKYKNK
>Pectin5
G-FDIPEPFVWDESFKVFIETLDEEHKGLFAGIFDVAANP---GCGKSLDSVQGLVSKHFADEEGLM-EAAKY--PD--LESHRKLHVEFVEKLNKVA-T----PVSGDTIVFAKDWLVNHIKGIDHKYINK
>Pectin6
N-YAVPEPYRWETSFMVFYERLDDEHKGLFQSLFSIGTNR---DSKAALKKCQDLMVGHFNYEQGIM-SRANY--SG--FKEHKEIHDGFIAHLSKLT-T----PVSDEEVFYCKNWLAQHIKNIDFAYRGK
>Pectin7
G-FDIPEPYVWDESFKVFYELLDEEHKGLFKGIFDVAKAP---SDAGALDHLKKVVEKHFSDEEGMM-TAANY--PD--IGPHKQAHVEFVAKLKGLT-T----PVSNDTIHFAKDWLVNHIKGTDFKYKGK
>Pectin8
G-YDIPEPFCWDESFKVFYDTLDEQHKGLFNAIFDCSKKP---EDAKALQHLDQVIVAHFNTEEQMM-KAKHYPDAD--FTPHKKAHDDFVATLKGLK-T----PLSGDNIHYAK-----------------
>Pectin9
P-FTVPEPYCWDDSFMTFYDQVDNEHKGLFQIIFDVAINP---ICSETLKKCLDLMVAHFTYEQGVM-IRANY--HG--FPAHKAAHDEFIGKLSRLT-A----PVNSDDVDFCKDWLVQHVKNFDFDYRGK
>Peob2
G-EKIPEPFCWDASFEVFYAQLDTEHKGLFKGVFDVAADK---GNAGALAHLVKVVVDHFAYEEGQM-KKANY--EN--FDSHKKLHEEFVGKIKGLK-A----PVDDATVHFAKDWLVNHIKKIDFKYKGK
>Peob3
S-FEIPEPYVWDESFKVFYELLDEEHKGLFKGIFDVAKSP---DDGGKLQDLKDIVSKHFADEEDMM-AKASY--PD--LGSHKELHVDFLAKLKEVS-A----PVPTATVDFAKDWLVNHIKGIDHKYINK
>Peris1
G-FDIPEPFKWDASFEVFYKKLDDEHKAIFDSIFAVCNG----NNADNLKKMVDVTANHFSDEEGMM-KSANY--AD--FDSHKKKHEDFLVVIRGLS-A----PVGDDKLHYAKDWLVNHIKGIDFQYKGK
>Phacol1
G-FPVPDPYVWDESFKVFYDDLDNQHKQLFQGLFSMGANP---GSQAALDNAYAVLNSHFLFEEAAM-QVAKY--AG--YPPHKKAHDDFLAEVHGKS-V----PLDAGFVNYTKDWLVQHIKTIDFKYKGK
>Phasc1
G-WEIPEPYVWDESFKVFYEHLDDEHKKIFKGIFDCIRD----NSGPNLTTLINVTTNHFTHEEAMM-DAAKY--SE--VVPHKKLHKDFLDKLAGLS-A----PVPAKDVDYCKEWLVNHIKGTDFKYKGK
>Phasc2
G-YEIPEPYVWDESFKTFYDNIDDEHKGLFKGVFDCAKDK---SSAAALAHLVQVVDTHFSNEEAMM-DKAKY--SE--VVPHKAAHKDFLGKIRALK-A----PLDDGTIDYAKDWLVNHIKGTDFKYKGK
>Phasc4
G-FPIPDPYCWDTSFRTFYTIIDDEHKTLFNGIFLLTKK----DDTDGLNELRRCTGKHFLNEENLM-LASQY--AG--YDEHKAAHTEFIRRLDSWD----------GDLTYAKKWLVDHIKTIDFKYRGK
>Phasc5
G-FDIPEPFVWDDSFKVFYDNLDDEHRTLFKAVFECAKDP---SSGSALANLVSVTGNHFKDEEGMM-KAKSY--GS--FGAHKKAHDDFLGQISGLK-A----PLDSATLHFAKDWLVNHIKGIDFNYKGT
>Phasc7
G-FEIPEPYIWDESFRTFYDTVDDEHKLLFQGVFGVAENP---GSQGAVDYMYTVMSYHFADEEGMM-QRANY--DG--YDTHKICHDEFLAKIK-VS-A----PVDSDFLVYAKNWLVNHIKTIDFKDKGQ
>Phasc8
G-YEIPEPYIWDESFMVFYTDLDAEHKKLFEACFDCSKDK---DSQENVDKFCEVTEDHFTNEEVYM-MRALY--PA--FLPHKKMHDDFLMRLLELK-A----PISDQDVFFAKDWLVNHIKTTDFKYIGK
>Phasc9
G-FDIPEPFVWDESFKVFYEKIDGEHKNLFKAVFGCAKEP---GSASALTNLVEVTANHFENEEGMM-TAKNY--AG--YPPHKKAHDEFLGKIKGLK-A----PLDDATLNFAKDWLVNHIKGTDFKYKGA
>Phasc10
G-FDIPEPFVWDASFKVFYENLDDEHRNIFKALFDVSADQ---KSASALAALIDVTANHFSHEEGMM-QKANY--AG--YPPHKKMHEDFLTKIRGLK-A----PLDDGTVHYAKDWLVNHIKTTDFKYKEK
>Phasc11
P-HAIPEPYCWDESFRVFYDQLDEEHKGLFNGIFDCAKNR---GDKGKFDSLYALLAGHFKFEEGMM-EKAKY--SE--FSAHRDIHNGFLAKVKALE-I----PLTDASVDFAKNWLVQHIKDV-------
>Phasc12
S-FEIPEPYVWDESFKVFYDNLDDEHKGLFKGIFAVAAKP---PDGNALSTLVTAVDDHFKYEEGEM-QKNKY--AD--YPSHKKIHDEFLGKLRGLK-A----PVDDKTVHFAKNWLVQHIKTIDFQYKGK
>Phasc13
G-FPIPEPYCWDTSFRTFYNIIDDEHKTLFNGIFLLAHE----DTADHLNELRRCTGKHFLNEQHLM-EKSQY--AG--FAEHKKAHDDFIHRLDTWN----------GDIQYAKEWLVNHIKTIDF-----
>Phasc_1
G-FPIPDPYVWDPSFRTFYSIIDDEHKTLFNGIFHLAID----DNADNLGELRRCTGKHFLNEQVLM-QASQY--QF--YDEHKKEHETFIHALDNWK----------GDVKWAKSWLVNHIKTIDFKYKGK
>Rand1
G-YDIPEPFVWDDSFKVFYENLDEEHKGLFKGIFDCAKAP---GDANALSHLLKVVCDHFKDEEGMM-QKANY--GE--FPVHKQMHDDFVAKLKGLS-C----PLSADTIHFAKDWLVNHIKGTDHKYKGK
>Rand2
G-HAIPKPFKWNPEFEVFYAQLDKEHQGLFDGIAAVDGAK---GDAGKPKELIHLVEKHFRNEEKAM-DTANY--E---CKAHKDMHAGFEKELAGLP-N----PVQQKHTDC----------DSA------
>Rand3
G-HDIPEPFKWDQSFTTLYAQIDEEHRGLFDGIFNCIKG----NNQGNLDALKGKIAAHFAYEEGQM-QGKGY--SG--FAGHKEAHDDFQHKLQGKG-A----PLSTGDVKWAKEWLVNHIKDTDFKYKGQ
>Rand4
S-FPIPEPFVWDDSFKVFYENLDEEHKGLFKAIFECAKTP---DNAGALAHLIKVVGEHFADEESMM-TKANF--AD--LATHKQVHEEFLGKIKGLS-T----PLSDDTVKFAKEWLVTHIKGTDFKYKEK
>Rand5
G-FDIPEPYVWDESFKVFYELLDEEHKGLFKGIFDVAKAP---GDAGALKHLVDVTCKHFSDEEGMM-TAASY--PD--IGPHKQMHADFVAKLKGLS-T----PVSNDTIHYAKDWLVNHIKTTDFKYKGK
>Rand6
G-HDIPEPFVWDESFRVFYEQLDEEHKGLFKGIFDVAAKP---SDASALSHLVTVVKNHFNHEEEMM-KAKNY--AE--LAPHKQMHDDFVAKISALA-V----PVSADTVHFAKDWLVNHIKVTDFKYKDK
>Schiz2
G-FPIPEPFCWDSSFEVFYAHLDSEHKALFKAVFDCARDH---KSSGCLANLCAVTANHFSDEEEMM-KAAGY--GG--YGDHKKAHDDFLAKIRGLH-T----PVDDGTIHYAKDWLVNHIKGTDPNSKGT
>Sparg1
G-FDIPEPFVWDESFKVFIETLDEEHKGLFAGIFDVAANP---GCGKSLDSLKGLVSKHFADEEGLM-EAAKY--PD--LESHRKLHVEFVEKLNKVA-T----PVSGDTIVFAKDWLVNHIKGIDHKYINK
>Sparg2
G-YDIPEPYCWDESFKVFYEQIDEEHKKIFNAIFDLAKAP---GDGGALSALTKITTDHFSFEEGMM-KKANY--PE--FDAHHAIHVEFLGKLNGLK-C----PVSGDTIQFAKQWLVDHIKGTDFKYKGK
>Sparg3
P-YTVPEPYSWDKSFMTFYDQIDNEHKGLFQGLFDVGVYP---GSVETLRKCRELMAAHFAYEQSMM-LKASY--PE--YPHHKAAHDGYLATLAKME-C----PVNASDVDYAKDWLVQHIKTVDFPYRGK
>Sparg4
G-YDIPEPFCWDESFKVFYDTLDEQHKGLFNAIFDCSKKP---EDAKALQHLDQVIVAHFNTEEQMM-KAKHYPDAD--FTPHKKAHDDFVATLKGLK-T----PLSGDNIHYAKDWLVNHIKGIDFKYKGK
>Sparg5
S-FEIPEPFVWDETFKVFYDNLDEQHRTLFRSIFDMCNDT---KDKMRLDCMISVMVAHFLTEEIMM-KRANY--PD--YTTHKAMHDEFVMKLKGLH-C----PITNNDLHYCKDWLVNHIKGTDHKYKNK
>Sparg6
G-FDIPEPYVWDESFRVFYENLDEEHRGLFKGIFDCAKNP---SDADALSHLKSAVKTHFTNEEGMM-TSAKY--PD--FNNHKPLHEEFLKTLNGLT-T----PLSQDTIKFAKEWLVNHIKTTDFKYKGK
>Sparg7
N-SAAPEPYRWETSFMVFYERLDDEHKGLFQSLFSIGTNR---DSKAALKKCQDLMVGHFNYEQGIM-SRANY--SG--FKEHKEIHDGFIAHLSKLT-T----PVSDEEVFYCKNWLAQHIKNIDFAYRGK
>Sparg8
G-FDIPEPYVWDESFKVFYELLDEEHKGLFKGIFDVAKAP---SDAGALDHLKKVVEKHFSDEEGMM-TAANY--PD--IGPHKQAHVEFVAKLKGLT-T----PVSNDTIHFAKDWLVNHIKGTDFKYKGK
>Stern1
G-FEIPEPFKWDDSFCVFYATLDEQHKQLFQCLADCGTSP---GDDKCLQKLLETVVNHFAEEEKMF-STFKY--AD--EASHKAVHAAFVSDASGLK-C----PIGSDKIAWAKDWLVTHIKGTDFKYMGK
>Stern2
G-FEVPEPYVWDESFRVFYDTLDNEHKNLFKCLFDCTNSP---GDGKCLQSLLTTATNHFKTEEAMF-SKSSY--AD--AASHKAIHDGFLADAGGLS-T----PLPADKIAWAKDWLVNHIKGTDHKYIGK
>Stern3
G-FDIPEPYVWDESFRVFYDSLDEEHKGLFKGIFDVANSP---GDNSCLQHLAKAVKDHFVTEEAMM-KSANY--AD--LGSHKKIHDKFLGDLGTLK-C----PVNDGQVNFAKDWLVNHIKGTDLKYVGK
>Syllis
G-FEVPEPYVWDESFRVFYDTLDNEHKNLFKCLFDCTNSP---GDGKCLQSLLTTATNHFKTEEAMF-SKSSY--AD--AASHKAIHDGFLADAGGLS-T----PLPADKIAWAKDWLVNHIKGT-------
>Them1
G-FDIPEPYVWDESFRVFYETLDTEHKGLFQGIFACIGE----NSQGNLDTLRDKVEKHFSTEEGMM-KKNNY--AD--YESHKKLHAEFVGKLAALS-A----PLDGPSVDYAKNWLVNHIKGIDFKYKGK
>Them3
G-FAIPEPFCWDESFKVFYDMLDDEHKGLFQGIFNMAKDP---KDAGALSWLVTKVDEHFTDEEAEM-TKHNY--AD--IGPHQAAHKSFLDKIRALS-T----PVDDGTVKFAKEWLVNHIKVTDFKYKGK
>Them4
S-FPIPEPYVWDESFRVFYDNLDDEHKGLFDAVFKVAGSP---KDAGALSHLVTVTDNHFTNEQGMM-KAANY--GD--FSTHCAAHKGFLDKIRGLK-A----PVDDATIKFAKEWLVNHIKGTDFKYKEK
>Them7
G-FPIPEPYCWDTSFRTFYNIIDDEHKTLFNGIFLLAHE----DTADHLNELRRCTGKHFLNEQHLM-EKSQY--AG--FAEHKKAHDDFIHRLDTWN----------GDIQYAKEWLVNHIKTIDFKYKHR
>Them13
P-HAIPEPYCWDESFRVFYDQLDEEHKGLFNGIFDCAKNR---GDKGKFDSLYALLAGHFKFEEGMM-EKAKY--SE--FSAHRDIHNGFLAKVKALE-I----PLTDASVDFAKNWLVQHIKDVDFKYKGK
>Them14
G-FPIPDPYCWDTSFRTFYTIIDDEHKTLFNGIFLLTQK----DDTDGLNELRRCTGKHFLNEENLM-LASQY--AG--YDEHKAAHTEFIRRLDSWD----------GDLTYAKKWLVAHIKTIDFKYRGK
>Them15
G-WEIPEPYVWDESFKVFYEHLDDEHKKIFKGIFDCIRD----NSGPNLTTLINVTTNHFTHEEAMM-DAAKY--SE--VVPHKKLHKDFLDKLAGLS-A----PVPAKDVDYCKEWLVNHIKGTDFKYKGK
>Thysan2
G-EKIPEPFCWDASFEVFYAQLDTEHKGLFKGVFDVAADK---GNAGALAHLVKVVVDHFAYEEGQM-KKANY--EN--FDSHKKLHEEFVGKIKGLK-A----PVDDATVHFAKDWLVNHIKKIDFKYKGK
>Thysan3
G-YDIPEPFCWDESFQVFYAQIDEEHKGLFKAVFDVAAG----NNAGNLGKLVDVVKNHFSNEEGMM-KANNY--KE--FPPHKQAHDDFVAKIGGLS-A----PIDDATVNFAKDWLVNHIKGTDFKYKGK
>Thysan4
G-FDIPEPYVWDESFKVFYDNLDDEHKGLFQGVFGVAADQ---ASGAALANLCQVTESHFKDEEGMM-TKAKY--GA--FGPHKQAHDEFLGKIKGLS-A----PVDDGTVAYAKDWLVNHIKGTDFKYKGK
>Thysan5
G-FPVPEPFCWDVSFRTFYTMVDDQHKCLFNGIFNLAKD----SSDDSLNELQRVVGQHFLDEQRLM-DTSQY--AG--KAAHQKLHDDFIAVLAKGN----------VDIDYAKNWVVNHIKGVDFGYKGC
>Thysan6
G-YDIPEPYVWDESFRVFYDNIDEEHKGLFKGVFDCAGDK---SSGAKLKHLITVVATHFRNEEGMM-DAAKY--DA--VVPHKQAHHDFEAKLAALK-T----PLDQGTIDFAKDWLVNHIKGTDFKYKGK
>Thysan7
G-FPIPDPYVWDHSFRTFYNAVDDEHKSLFNGIFQLGQH----DNTDNLAELRRCTGKHFLNEQRLM-LGSQY--PD--LAAHTKAHDDFIHHLDHWK----------GDVAYAKDWLVQHIKTIDFKYRGR
>Tomop1
G-YDIPEPYVWDESFRVFYDNIDEEHKGLFKGVFDCAGDK---SSGAKLKHLITVVATHFRNEEGMM-DAAKY--DA--VVPHKQAHHDFEAKLAALK-T----PLDQGTIDFAKDWLVNHIKGTDFKYKGK
>Tomop2
G-YDIPEPFCWDESFQVFYAQIDEEHKGLFKAVFDVAAG----NNAGNLGKLVDVVKNHFSNEEGMM-KANNY--KE--FPPHKQAHDDFVAKIGGLS-A----PIDDATVNFAKDWLVNHIKGTDFKYKGK
>Tomop3
G-FTIPEPFAWDESFRVDYDVIDTEHKGLFTGIFDCAAAP---ADAGKLKSLVDLLNAHFSSEEGMM-SKAKY--PD--FDGHKKMHENFMEKINSKS-A----PLDAGTLTFAKEWLVNHIKETDFKYKGK
