# Supplementary material for: Discovery and evolution of novel hemerythrin genes in annelid worms
Source: BMC Evol Biol. 2017 Mar 23;17:85. doi: 10.1186/s12862-017-0933-z (PMC5363010; doi:10.1186/s12862-017-0933-z)
Supplement: Supplementary file 5 — The nucleotide alignment used for analyses. (TXT 89 kb) [file 12862_2017_933_MOESM5_ESM.txt]

Additional File 5 - The nucleotide alignment used for all subsequent analyses.
Costa-Paiva et al. BMC Evolutionary Biology

>Alciop1
GGT---GAGAAAATTCCTGAACCATTCTGCTGGGATGCCAGCTTCGAGGTCTTTTATGCACAGTTGGACACTGAACACAAGGGTCTGTTCAAGGGTGTCTTCGATGTAGCCGCCGACAAG---------GGTAACGCTGGCGCCCTCGCCCATCTGGTGAAAGTAGTGGTCGATCACTTCGCTTACGAGGAGGGTCAGATG---AAGAAGGCCAACTAT------GAGAAC------TTCGACTCCCACAAGAAGCTCCACGAGGAGTTTGTAGGCAAAATCAAAGGACTGAAG---GCG------------CCAGTAGATGATGCCACAGTTCACTTTGCCAAGGACTGGCTGGTCAACCACATCAAGAAGATTGACTTCAAATACAAGGGAAAA
>Ancist1
GGT---TACGACATCCCCGAGCCATACGTATGGGACGAGTCCTTCAAAGTTTTCTACGATAAACTGGACGAGGAGCACAAGGGCCTGTTCAAGGGATTGTTCGATGTCGCCGGCGACAAG---------GCCAGTGCTGGCAAGCTCGCACATCTCGTAGGAGCCGTCGACGCTCACTTCAAGAATGAGGAGAGCATGATG---CAGGCCAAGAGCTAC------GCAGAC------TTCCCCACCCACAAGCAGGCCCATGAGGCCTTCCTCAGCAAGATCAAGGGACTCAAG---GCC------------CCCGTCGATGATGCCACAGTCCACTTCGCCAAGGACTGGCTGGTCACCCACATCAAGGGAACCGACTTCAAGTACAAGGGAAAG
>Ancist2
GCT---CTCACCGTTCCCGATCCATTCGTATGGGACACCAGCTTCCAGACCTTTTATGACACGATCGACGACCACCATAAGGCAATATTCAACGGTATCGTGGACTGCACCAAGGAG------------AATACTGCCGCCAACAAGAAGAAGCTTGTCGATGTTGTAAAGAACCACTTCGCACACGAAGATAGCGAGTTT---ATTGTTCACAAGTAC------CCGGAA------GGCGCATCACACACCGCCGCCCATAACGCATTTACAGCCAAACTTGAGGCCGCCTCT---GTG------------CCGCTGGATGACGCCACTGTCAAGTTTGCCAAGGAATGGCTGGTGAACCACATCAAGACAATCGACTTCAAATACAAGGGCAAA
>Ancist4
GGT---TACGATATTCCAGAGCCATTTGTATGGGATGAATCCTTCAAGGTTTTCTACGATTCCATTGACGAGGAGCACAGGGGCTTGTTCAAGGCAGTGTTCGCTGTAGCAGGAGAGAAG---------GGCGGCGGCGACAAGCTCGCCTCTCTCGTCAGCCTCACCGTCAACCACTTCGCCAACGAAGAGGGCATGATG---CAGGCCAAGAACTAC------GCCGAC------TTCCCCACCCACAAACAGGCGCATGAGGCTTTCGTCGCCAAGATCAAGACCCTCAAG---GCC------------CCCGTGGATGATGCCACAGTAAACTTCGCCAAGGACTGGCTGGTCAACCACATCAAGACAACCGACTTCAAATACAAAGGTGCT
>Aphrod2
GGT---TTCGATATTCCAGAGCCATTCGTATGGGATGAGTCCTTCAAAGTGTTCATTGAGACGCTGGATGAAGAACACAAAGGCCTGTTTGCTGGAATCTTCGACGTGGCGGCCAATCCC---------GGTTGTGGCAAATCTCTGGATTCGCTCAAGGGTCTCGTCTCGAAACACTTTGCTGACGAAGAGGGCCTGATG---GAGGCGGCCAAGTAC------CCGGAT------CTGGAGAGTCACCGGAAGTTGCATGTGGAGTTCGTCGAGAAGTTGAACAAAGTGGCC---ACA------------CCCGTCTCCGGCGACACCATCGTCTTCGCCAAGGACTGGTTGGTCAACCATATCAAGGGCATTGACCACAAGTATATCAACAAG
>Aphrod3
CCT---TACACGGTACCTGAGCCGTATAGCTGGGACAAGAGCTTCATGACTTTCTACGACCAGATCGACAACGAGCACAAGGGACTTTTCCAGGGTCTTTTCGATGTTGGCGTGTACCCT---------GGCAGCGTTGAGACTCTGAGGAAGTGCAGGGAGCTGATGGCTGCTCACTTCGCCTACGAACAGTCGATGATG---CTGAAGGCTAGCTAC------CCAGAG------TACCCCCACCACAAGGCTGCTCACGATGGCTACCTGGCTACTCTCGCCAAGATGGAA---TGC------------CCGGTCAACGCATCCGACGTCGACTACGCCAAGGACTGGTTGGTGCAGCACATCAAGACCGTTGATTTCCCATACAGAGGCAAG
>Aphrod5
GGT---TTCGATATTCCAGAGCCATACGTATGGGACGAGAGCTTCAGGGTTTTCTATGAAACCCTGGATACAGAACACAAGGGCTTGTTTCAGGGAATTTTCGCCTGCATCGGAGAA------------AACAGTCAAGGCAACCTGGACACCCTTAGGGATAAAGTAGAAAAGCACTTCTCAACAGAAGAGGGTATGATG---AAGAAGAATAACTAT------GCGGAT------TATGAATCACACAAGAAGTTACATGCGGAGTTCGTGGGAAAACTTGCGGCTCTCAGT---GCA------------CCCCTAGATGGCCCCAGCGTCGACTACGCCAAGAACTGGTTGGTCAACCACATCAAAGGAATAGATTTCAAATACAAGGGAAAG
>Aphrod6
GGT---TTCGATATTCCTGAACCATACGTCTGGGATGAGTCCTTCAAAGTTTTCTATGAGCTGTTGGACGAGGAGCACAAGGGTCTGTTCAAGGGCATCTTCGATGTTGCGAAGGCCCCG---------AGCGATGCCGGTGCCCTCGACCACCTGAAGAAAGTCGTTGAGAAGCATTTCAGTGACGAAGAGGGCATGATG---ACGGCTGCCAACTAC------CCTGAT------ATCGGTCCACACAAGCAGGCCCACGTCGAGTTCGTGGCGAAGCTGAAGGGCCTGACC---ACC------------CCAGTTTCCAACGACACCATCCACTTTGCCAAGGATTGGCTGGTTAACCACATCAAGGGAACCGACTTCAAGTACAAGGGAAAG
>Aphrod7
AAC---TACGCAGTCCCCGAGCCATACCGATGGGAGACCAGCTTCATGGTGTTCTACGAACGCCTGGACGATGAGCACAAGGGTCTCTTCCAGAGCCTGTTTTCTATTGGTACCAACCGC---------GACTCAAAGGCCGCGCTGAAGAAATGCCAGGATCTGATGGTTGGTCACTTCAACTACGAGCAGGGCATCATG---AGCAGGGCCAACTAC------TCCGGC------TTCAAGGAGCACAAGGAGATCCACGACGGATTCATTGCCCATCTCTCCAAGCTGACC---ACC------------CCGGTGTCCGACGAGGAAGTATTCTACTGCAAGAACTGGCTGGCGCAGCACATCAAGAACATTGACTTCGCGTACAGAGGCAAG
>Aphrod8
GGT---TTTCCTATTCCAGAGCCATACTGTTGGGACACCTCCTTCAGGACTTTCTACAACATCATCGATGACGAACACAAGACGCTTTTTAACGGCATCTTTCTGCTCGCCCATGAG------------GACACCGCAGACCATCTTAATGAGCTGCGCAGGTGTACCGGAAAGCACTTCCTGAATGAGCAGCATCTGATG---GAGAAATCCCAGTAT------GCTGGC------TTTGCTGAACACAAGAAGGCTCATGACGATTTCATCCATAGGCTGGACACCTGGAAT------------------------------GGTGATATCCAGTATGCCAAGGAGTGGCTGGTTAACCACATCAAGACCATTGACTTCAAATACAAGCACAGG
>Aphrod9
GCG---TTCCCGATTCCTGAGCCGTACAAGTGGGACGAGAGCTTCTGCGTATTTTACTCGCAGCTGGACGAGGAGCACAAGGGCCTCTTTGACGGTATCTTTGCCTGCGCAGCCAACCGC---------GGCGACAAGGGCAAGTTTGACGACCTCTGCAAGAAAGTGTCCGATCACTTCACGACAGAGGAGGGTATGCTT---GACGCAAACAACTAC------GAGAAC------ACTGCCAGCCACAAAGAGGCACACAAGGAGTTCCTCACCAAGCTGAACGGTCTGTCG---GTG------------CCACTGGACGATGGCGCGGTCGACTATGCTAAAAACTGGCTTGTCCAGCACATCAAAGGCATCGACTTCAAATACAAGGGCAAG
>Aphrod12
CCT---CACGCAATTCCAGAGCCATACTGCTGGGACGAGAGCTTCCGAGTGTTCTATGACCAGCTGGATGAAGAGCACAAGGGTCTGTTCAATGGGATCTTTGACTGTGCAAAGAACCGT---------GGAGACAAAGGAAAGTTTGACAGCCTCTACGCGCTGTTGGCCGGCCATTTCAAATTTGAAGAGGGCATGATG---GAGAAAGCCAAGTAC------TCGGAG------TTCTCTGCTCACCGGGACATCCATAACGGCTTCCTCGCCAAAGTGAAGGCGCTCGAG---ATC------------CCACTCACTGACGCATCAGTCGACTTTGCCAAGAACTGGCTC------------------------------------------
>Aphrod13
GGT---TACGACATTCCAGAACCATACTGCTGGGACGAATCCTTCAAAGTCTTTTACGAGCAGATAGACGAGGAGCACAAGAAAATCTTCAATGCCATCTTTGATTTGGCGAAAGCACCT---------GGAGACGGTGGCGCCCTCTCGGCACTGACCAAGATCACCACCGATCACTTTTCTTTCGAAGAGGGAATGATG---AAGAAGGCCAACTAT------CCGGAA------TTCGACGCACACCACGCCATCCACGTGGAATTTCTCGGCAAACTGAATGGTCTCAAG---GTT------------CCCGTCTCGGGAGACACCATTCAATTCGCCAATCAATGGCTGGTCGACCACATCAAAGGCACTGACTTCAAG------------
>Arichl1
GTGAACTACGCAGCCCCGGAGCCATACCGATGGGAGACCAGCTTCATGGTGTTCTACGAACGCCTGGACGATGAGCACAAGGGTCTCTTCCAGAGCCTGTTTTCTATTGGTACCAACCGC---------GACTCAAAGGCCGCGCTGAAGAAATGCCAGGATCTGATGGTTGGTCACTTCAACTACGAGCAGGGCATCATG---AGCAGGGCCAACTAC------TCCGGC------TTCAAGGAGCACAAGGAGATCCACGACGGATTCATTGCCCATCTCTCCAAGCTGACC---ACC------------CCGGTGTCCGACGAGGAAGTATTCTACTGCAAGAACTGGCTGGCGCAGCACATCAAGAACATTGACTTCGCGTACAGAGGCAAG
>Arichl3
GGT---TATGATATTCCTGAACCATTCTGCTGGGACGAGAGTTTCCAAGTTTTTTATGCCCAGATCGACGAGGAACACAAGGGTTTGTTCAAGGCCGTGTTCGATGTGGCTGCAGGC------------AACAATGCTGGTAACCTGGGCAAACTGGTAGATGTTGTGAAAAATCACTTCTCAAATGAAGAGGGAATGATG---AAGGCCAACAATTAT------AAGGAA------TTTCCTCCCCACAAACAGGCACATGATGATTTCGTTGCAAAGATTGGTGGTCTGTCA---GCA------------CCAATAGATGACGCCACAGTAAACTTTGCCAAGGATTGGTTGGTCAACCACATCAAGGGAACAGACTTCAAGTACAAGGGAAAA
>Arichl4
GGA---TATGATATACCTGAGCCATACGTATGGGATGAAAGCTTCAGAGTTTTCTATGATAACATAGACGAAGAACACAAAGGGTTGTTTAAGGGGGTATTTGATTGTGCAGGTGACAAG---------AGCAGTGGTGCAAAGCTAAAACATCTGATCACAGTAGTAGCTACCCACTTCAGGAATGAGGAGGGAATGATG---GATGCTGCTAAGTAT------GATGCC------GTTGTGCCCCACAAGCAGGCTCACCATGACTTCGAGGCAAAACTGGCTGCACTCAAA---ACT------------CCACTAGATCAGGGCACCATTGACTTCGCAAAAGACTGGCTGGTGAACCACATCAAGGGAACCGACTTCAAATACAAAGGAAAA
>Arichl6
GGT---CATGACATCCCCGAGCCGTTCGTCTGGGACGAGTCGTTCCGCGTCTTCTATGAGCAGCTCGATGAGGAACACAAGGGACTGTTCAAGGGGATCTTCGACGTGGCTGCCAAGCCG---------TCAGACGCCAGTGCTCTGTCACATCTCGTCACCGTCGTCAAGAACCACTTCAACCATGAGGAGGAGATGATG---AAAGCGAAGAACTAC------GCCGAA------CTGGCGCCACACAAGCAGATGCACGACGACTTCGTCGCAAAGATCAGCGCGCTCGCC---GTA------------CCCGTCAGCGCAGACACGGTGCACTTCGCCAAAGACTGGCTGGTGAACCACATCAAGGTGACTGACTTCAAGTACAAGGACAAG
>Arichl7
GGT---TACGATATTCCAGAGCCATATGTGTGGGATGACAGTTTCAAAGTTTTCTATGAGAACTTGGATGAGGAACACAAAGGTTTGTTCAAGGGAATATTTGACTGTGCCAAAGCTCCT---------GGAGATGGCAATGCTCTAAGCCATCTGCTAAAGGTGGTCTGTGAGCACTTCAGCGATGAAGAGGGAATGATG---CAAAAAGCGAATTAT------GGAGAC------TTTGCAGTTCACAAGCAGATGCACGATGACTTTGTGGCCAAACTTAAAGGTCTCTCC---TGT------------CCTTTATCTCCTGATACGATCCATTTTGCTAAGGATTGGTTGGTCAACCATATCAAGGGGACCGATCACAAATACAAAGGCAAA
>Arichl8
GGC---TACGATATACCAGAACCATTTGTTTGGGACGACAGCTTCAAAGTGTTCTACGAGAACCTGGATGAGGAGCACAAGGGGCTGTTCAAGGGAATCTTTGACTGTGCCAAAGCTCCA---------GGAGATGCAAATGCTCTGAGTCATTTACTGAAAGTCGTCTGTGACCATTTTAAGGATGAGGAGGGAATGATG---CAGAAAGCCAACTAT------GGAGAA------TTTCCAGTACACAAACAGATGCATGATGACTTCGTTGCCAAGCTCAAGGGCCTTTCC---TGC------------CCTCTGTCTGCTGATACCATTCATTTTGCCAAAGATTGGCTGGTGAATCACATCAAAGGCACGGATCACAAGTACAAAGGCAAA
>Arichl9
GGC---CACGATATCCCCGAACCTTTCAAGTGGGATCAATCTTTCACAACCCTTTATGCACAAATTGATGAAGAACATAGAGGACTCTTTGATGGCATATTTAATTGTATCAAAGGG------------AATAACCAGGGAAATCTCGATGCTCTGAAGGGAAAGATCGCGGCCCACTTCGCCTATGAGGAGGGTCAGATG---CAAGCCAAAGGGTAT------TCCGGT------TTTACTGGACACAAGAAGGTGCATGATGATTTTCAGCATGAACTACAAGGGAAGGGA---GCA------------CCACTCAGTCATGATGATGTCGTATGGGCCAAGGAATGGCTGGTGAATCACATTAAGGACATAGACTTCAAATACAAGGGCAAG
>Arichl10
GGT---TTCGACATTCCTGAGCCATACGTCTGGGATGAGTCCTTCAAAGTCTTCTATGAGCTTCTGGATGAGGAGCACAAGGGTCTGTTCAAGGGCATCTTTGATGTCGCCAAGGCCCCA---------GGTGATGCCGGTGCACTCAAGCACCTGGTCGATGTCACCTGTAAGCACTTCTCTGATGAAGAGGGAATGATG---ACAGCGGCGAGCTAT------CCTGAT------ATCGGGCCCCACAAACAAATGCATGCGGATTTCGTGGCCAAGCTGAAGGGGCTGTCG---ACC------------CCCGTTTCCAATGACACCATCCATTACGCCAAGGACTGGTTGGTGAACCACATCAAAACAACCGACTTCAAGTACAAGGGAAAG
>Aspidos1
GGT---TTTCCAATCCCCGACCCCTTCCTCTGGGACAACTCTTTCCTGGTTTTCTATGACGAACTTGACTGCCAGCACAAGCAGCTCTTCCAGGGCGTGTTCGGATGCATGGAGAATCCA---------GGCTCCCAGGCAGCCGTGGACAACATGTACACAGTCATGGCCTACCACTTTGCCGACGAGGAGGGCATGATG---AAAAATGCTAACTAT------GATGGA------TATGCTGTCCACAAGATTTGCCACGATGAGTTTCTGGCCAAGATCCGC---GTGTCT---GCT------------CCACTTGATCATGACTTCCTTACCTACGCCAAGAACTGGCTGGTGAATCACATCAAGACGATCGACTTCAAGTATAAGGGCAAG
>Aspidos2
GGG---TTTGAGATTCCAGAGCCTTTTGTGTGGGATGAGAGCTTCATGGTATTTTATGAGGAGTTAGATGAGGAACACAAGGGACTCTTCCAGGCCTGCTTTGACATGTCAAAGGACAAG---------ACCAGCAAGAAGGCACTGGAGAAGTTCCAGCAGGTCATCTCCGACCATTTCGTCAATGAAGAGACTTATATG---ATCCGGGCCATCTAC------CCCGCC------CTGATGCCCCACAAGAGGCAGCATGACGCCTTCTTGCACAAGATCGAGGACTGGGAG---GCC------------CCCGTCTCCGATGTTGACGTCATCTTCGCCAAGGACTGGTTGGTCAACCACATCAAGACCACGGATTTCAAGTATATTGGCAAG
>Aspidos3
GGT---TGGGAGATTCCAGAACCATTCATATGGGATGAGAGCTTCAGAGTTTTCTATGATGCCCTTGATGATGAGCACAAGAAACTGTTCCAGGCCGTCTTCGATGTGAACGCGGATCCG---------TCCAGCGGCGCTGCCCTGGCCAACCTAGTGACCGTGACAGACAACCACTTCACCCACGAGGAGAAAATGATG---CTGGACGCTAAGTAC------GATGGT------TACCCGCCCCACAAGGAGAAACACACGGACTTCCTGGGCAAGCTGAGAGCCCTATCT---ACC------------CCCGTTCCTGCGGACACCATCCACTACGCCAAGGACTGGTTGGTGAACCACATCAAAGGGACGGACTTCAAATACAAGGGGAAG
>Aspidos4
GGC---TTCGATATTCCAGAACCATTCGTTTGGGATGAAAGCTTCAAAGTCTTCTATGACAACTTAGATGACGAACACAGAAGTCTGTTCAAGGCCGTCTTTGATGTTTGCGGGGGC------------AACAATGCGGCAAATCTGAAAAACCTGGTTGATGTTACCGCCAACCACTTCGCCGACGAAGAGGGTATGATG---ACGGCAAAGAATTAC------GACGGC------TATGGTCCACACAAAAAGGCACATGAGGAGTTCCTGGGCAAGATCAGAGGACTGTCA---GCG------------CCCATCGATGATGCCACCATTCACTATGCCAAGGATTGGTTGGTGAACCACATCAAGGGAACTGACTTCAAGTACAAGGGGAAG
>Boccar1
GGT---TTTCCTATTCCAGAGCCATACTGTTGGGACACCTCCTTCAGGACTTTCTACAACACCATCGATGACGAACACAAGACGCTTTTTAACGGCATCTTTCTGCTCGCCCATGAG------------GACACCGCAGACCATCTTAATGAGCTGCGCAGGTGTACCGGAAAGCACTTCCTGAATGAGCAGCATCTGATG---GAGAAATCCCAGTAT------GCTGGC------TTTGCTGAACACAAGAAGGCTCATGACGATTTCATCCATAGGCTGGACACCTGGAAT------------------------------GGTGATATCCAGTATGCCAAGGAGTGGCTGGGTAACCACCTCAAGACCATTGACTTCAAACACAAGCACAGG
>Boccar2
GGC---TTCGATATTCCTGAACCATTTGTCTGGGACGAGAGCTTCAAAGTCTTCTATGAAAAAATTGACGGGGAGCACAAGAATCTGTTCAAGGCCGTGTTCGGATGTGCCAAGGAGCCT---------GGTAGCGCATCTGCGCTGACAAATCTCGTCGAAGTTACAGCGAACCACTTTGAAAATGAGGAGGGTATGATG---ACGGCCAAAAACTAC------GCTGGC------TACCCTCCACACAAGAAGGCTCACGACGAGTTCCTGGGCAAGATCAAGGGTCTGAAA---GCA------------CCGCTAGATGACGCAACTCTTAACTTCGCCAAGGACTGGCTTGTGAACCACATCAAGGGTACCGACTTCAAGTACAAGGGAGCT
>Boccar3
GGT---TTCGATATTCCAGAGTCATACGTATGGGACGAGAGCTTCAAGACCTTTTATGACAACATTGATGACGAACATAAGGGGCTGTTTAAGGGTGTGTTTGACTGTGCTAAAGACAAG---------AGCAGCGCCGCAGCACTGGCTCACCTTGTACAGGTGGTGGACACCCATTTCAGCAATGAAGAGGCGATGATG---GACAAAGCTAAGTAT------TCTGAA------GTAGTACCACACAAAGCAGCTCACAAAGATTTTCTCGGCAAGATCAGAGCACTCAAA---GCA------------CCCCTGGATGATGGCACCATAGACTACGCAAAGGACTGGTTGGTAAATCACATTAAAGGAACTGACTTCAAATACAAGGGAAAG
>Boccar5
CCT---CACGCAATTCCAGAGCCATACTGCTGGGACGAGAGCTTCCGAGTGTTCTATGACCAGCTGGATGAAGAGCACAAGGGTCTGTTCAATGGGATCTTTGACTGTGCAAAGAACCGT---------GGAGACAAAGGAAAGTTTGACAGCCTCTACGCGCTGTTGGCCGGCCATTTCAAATTTGAAGAGGGCATGATG---GAGAAAGCCAAGTAC------TCGGAG------TTCTCTGCTCACCGGGACATCCATAACGGCTTCCTCGCCAAAGTGAAGGCGCTCGAG---ATC------------CCACTCACTGACGCATCAGTCGACTTTGCCAAGAACTGGCTCGTGCAGCACATCAAGGACGTCGACTTCAAGTACAAGGGCAAG
>Boccar6
GCG---TTCCCGATTCCTGAGCCGTACAAGTGGGACGAGAGCTTCTGCGTATTTTACTCGCAGCTGGACGAGGAGCACAAGGGCCTCTTTGACGGTATCTTTGCCTGCGCAGCCAACCGC---------GGCGACAAGGGCAAGTTTGACGACCTCTGCAAGAAAGTGTCCGATCACTTCACGACAGAGGAGGGTATGCTT---GACGCAAACAACTAC------GAGAAC------ACTGCCAGCCACAAAGAGGCACACAAGGAGTTCCTCACCAAGCTGAACGGTCTGTCG---GTG------------CCACTGGACGATGGCGCGGTCGACTATGCTAAAAACTGGCTTGTCCAGCACATCAAAGGCATCGACTTCAAATACAAGGGCAAG
>Boccar7
GGT---TTCGATATTCCAGAGCCATACGTATGGGACGAGAGCTTCAGGGTTTTCTATGAAACCCTGGATACAGAACACAAGGGCTTGTTTCAGGGAATTTTCGCCTGCATCGGAGAA------------AACAGTCAAGGCAACCTGGACACCCTTAGGGATAAAGTAGAAAAGCACTTCTCAACAGAAGAGGGTATGATG---AAGAAGAATAACTAT------GCGGAT------TATGAATCACACAAGAAGTTACATGCGGAGTTCGTGGGAAAACTTGCGGCTCTCAGT---GCA------------CCCCTAGATGGCCCCAGCGTCGACTACGCCAAGAACTGGTTGGTCAACCACATCAAAGGAATAGATTTCAAATACAAGGGAAAG
>Boccar8
GGT---TGGGAAATTCCAGAGCCTTACGTTTGGGACGAGTCCTTCAAAGTTTTCTATGAGCATCTGGATGATGAGCACAAGAAGATATTTAAGGGCATCTTTGACTGTATACGTGAC------------AACAGTGGGCCAAACCTTACAACCCTTATCAATGTCACCACCAACCACTTCACTCATGAGGAGGCAATGATG---GACGCAGCCAAATAC------TCCGAA------GTTGTGCCCCACAAAAAGCTCCACAAGGACTTTCTGGACAAGCTTGCAGGACTGTCG---GCA------------CCTGTGCCTGCGAAAGACGTCGACTATTGCAAGGAATGGTTGGTGAATCACATCAAGGGCACAGACTTCAAATACAAAGGAAAA
>Chaetop1
ACT---TACGAAGTTCCTGAGCCTTTCAAATGGGATGAGTCGTTCAAAGTCTTCTACAAGAATCTTGATTCTGAGCACCAGGACCTCTTCAAGGGCGTCTTTGCCGTTGCGACGGAT------------AAAAGTCAAAAGGCGCTGGACAACCTTTTCAAGGTGGCTGAACACCATTTCCAAGATGAAGAGGGCCAGATG---GGCAGACACCATTAT------TCAAAT------TTAAAAACCCACAAAGCGGCACATGATAAATTTCTTGGCCAAGTGAAAGGACTGAAAGCCAGC------------GATATCAATGAAAATACATTGAATTGGTGCAAGAATTGGCTGGTGCATCACATTAAAGATGTGGACTTTGACTACAGGGAGAAG
>Chaetop2
ACC---TATGGGGTGCCAGAACCTTTCATTTGGAATGATAGCTTCGCAGTTTTCTACGAAAATCTGGATAATGAACACAAACAGCTATTTCAGGCTGTGTTCGCATTGGCAAATGAG------------AATTCTGAAGGGAGCATTAAGAATCTTCTTGATGTGACCGTGAATCACTTCAACGATGAGGAAGGTATGATG---GTCAAAAATAATTAC------GCCAGC------TACAAAGATCACAAGAAGATGCACGACAACTTCGTTGCAGTCCTGAAATCGCTGAAAACTAGT------------GATGTCAATGAGAAGATTCTGAATTGGGCCAAGGATTGGTTGGTTGAGCACATCAAAACCACCGACTTCAAATACAAAGGCTTG
>Chaetoz1
GGA---TATGATATACCTGAGCCATACGTATGGGATGAAAGCTTCAGAGTTTTCTATGATAACATAGACGAAGAACACAAAGGGTTGTTTAAGGGGGTATTTGATTGTGCAGGTGACAAG---------AGCAGTGGTGCAAAGCTAAAACATCTGATCACAGTAGTAGCTACCCACTTCAGGAATGAGGAGGGAATGATG---GATGCTGCTAAGTAT------GATGCC------GTTGTGCCCCACAAGCAGGCTCACCATGACTTCGAGGCAAAACTGGCTGCACTCAAA---ACT------------CCACTAGATCAGGGCACCATTGACTTCGCAAAAGACTGGCTGGTGAACCACATCAAGGGAACCGACTTCAAATACAAAGGAAAA
>Chaetoz2
GGT---TATGATATTCCTGAACCATTCTGCTGGGACGAGAGTTTCCAAGTTTTTTATGCCCAGATCGACGAGGAACACAAGGGTTTGTTCAAGGCCGTGTTCGATGTGGCTGCAGGC------------AACAATGCTGGTAACCTGGGCAAACTGGTAGATGTTGTGAAAAATCACTTCTCAAATGAAGAGGGAATGATG---AAGGCCAACAATTAT------AAGGAA------TTTCCTCCCCACAAACAGGCACATGATGATTTCGTTGCAAAGATTGGTGGTCTGTCA---GCA------------CCAATAGATGACGCCACAGTAAACTTTGCCAAGGATTGGTTGGTCAACCACATCAAGGGAACAGACTTCAAGTACAAGGGAAAA
>Chaetoz3
GGT---TTCGATGTTCCAGAGCCATTCGCATGGGATGAGTCCTTCCGTGTCGACTACGACACCATCGACACAGAGCACAAAGGTCTGTTCGTCGCCATCTTCGATGTTGCTGCCGCTCCC---------AGCGACAACGCCAAGGTCCAGACTCTGTTGACCAAAGTCACCAACCACTTCACCAGTGAGGAGGGTATGATG---ACCAAGGCCGGATAC------GCCGAT------ATCGTAGCACACAAGAAGTTGCACGCAGACTTCATCGACAAAGTCAAGGGACTGGCT---GCC------------CCCGTCGACGATGGAACAGTCAAGTTCGCCAAGAGCTGGCTGGTCAACCACATCAAGACGACCGATGTCAAGTACAAGGGAAAG
>Chaetoz4
GGT---TTCACTATTCCAGAGCCATTCGCATGGGACGAGTCCTTCCGTGTCGACTACGACGTCATAGACACTGAGCACAAGGGTCTCTTCACGGGGATCTTCGACTGTGCTGCCGCCCCT---------GCTGACGCCGGAAAGCTGAAGAGTCTGGTGGACCTGCTTAACGCCCACTTCAGCAGCGAAGAGGGCATGATG---TCCAAGGCCAAGTAC------CCGGAC------TTCGACGGCCACAAGAAGATGCACGAGAATTTCATGGAGAAGATCAATTCAAAGAGT---GCG------------CCACTCGACGCCGGCACACTCACGTTTGCCAAGGAATGGTTGGTTAACCACATCAAAGAGACCGACTTCAAGTACAAAGGAAAG
>Clymen1
GGA---GAGAAAATTCCAGAACCCTTTGTATGGGACGAGAGCTTCAAGGTCTTTTACGACAACCTAGATGACGAGCACAAAGCCCTCTTCAAGGCCGTCTTCGGAGTGGCTGCAGACAAG---------GGCAATGCAGGTGCCCTCCAGAACCTGGTAGATGTCACTGTCAACCACTTCAATGATGAAGAGGACATGATG---AAGAAGTCTAACTAT------GACAAC------TTTCCAGCCCACACAAAGATTCATGATGAATTTGTGGCCAAAATCAAAGGACTGAAG---GCC------------CCAGTAGATGATGGCACAGTGCACTTTGCTAAGGACTGGCTGGGGAACCACATCAAGAAAATTGACTTCAAGTACAAGGGCAAA
>Clymen2
AGC---TTCGAAATTCCAGAACCCTACGTTTGGGACGAGTCTTTCAAAGTGTTCTACGAGCTCCTCGATGAGGAACACAAAGGTCTCTTCAAGGGAATCTTCGATGTTGCAAAAAGTCCA---------GACGCTGGAGGCAAACTGCAAGACCTGAAGGACATCGTCTCGAAACACTTTGCTGACGAAGAGGACATGATG---GCCAAGGCAAGTTAC------CCCGAC------CTTGGAAGTCACAAGGAACTCCATGTAGACTTCCTAGCCAAGTTGAAAGAAGTCTCG---GCA------------CCTGTTCCAACAGCAACTGTCGACTTTGCCAAAGACTGGTTGGTGAACCACATCAAAGGAATCGATCATAAATACATCAATAAG
>Clymen3
GGT---GAGAAAATTCCTGAACCATTCTGCTGGGATGCCAGCTTCGAGGTCTTTTATGCACAGTTGGACACTGAACACAAGGGTCTGTTCAAGGGTGTCTTCGATGTAGCCGCCGACAAG---------GGTAACGCTGGCGCCCTCGCCCATCTGGTGAAAGTAGTGGTCGATCACTTCGCTTACGAGGAGGGTCAGATG---AAGAAGGCCAACTAT------GAGAAC------TTCGACTCCCACAAGAAGCTCCACGAGGAGTTTGTAGGCAAAATCAAAGGACTGAAG---GCG------------CCAGTAGATGATGCCACAGTTCACTTTGCCAAGGACTGGCTGGTCAACCACATCAAGAAGATTGACTTCAAATACAAGGGAAAA
>Clymen4
CCT---GAGACTATTCCAGAACCCTACGTATGGGACGAGAGCTTCAAAGTCTTTTATGACCAGTTGGACGAGGAGCACAAGGGTCTATTCAAGGCCGTATTCAATATGGCTGAAGACAAG---------GCCAGCGAAAAGGCCCTCCAAGCCCCTGTGGACGTCACAGAGAAACACTTCAGCGCTGAAGAGGAACTGATG---ACCAAGAAGAAATAC------GAGAAC------TTGGACAGTCACAAGAAGATTCACGCGGAGTTTGTGACAAAGATCAAGGGACTAAAA---GCC------------CGAGTGGATGATGCCACAGTTACCTTCGCCAAGGACTGGTTGGTCAACCACATTAAGGGAGTAGACTTCAAATACAAGGGCAAG
>Clymen5
GGT---TTCGATATTCCTGACCCATACGTCTGGGATGAGTCCTTCAAAGTTTTCTATGAGCTGTTGGACGAGGAGCACAAGGGTCTGTTCAAGGGCATCTTCGATGTTGCGAAGGCCCCG---------AGCGATGCCGGTGCCCTCGACCACCTGAAGAAAGTCGTTGAGAAGCATTTCAGTGACGAAGAGGGCATGATG---ACGGCTGCCAACTAC------CCTGAT------ATCGGTCCACACAAGCAGGCCCACGTCGAGTTCGTGGCGAAGCTGAAGGGCCTGACC---ACC------------CCAGTTTCCAACGACACC------------------------------------------------------------------
>Cossu1
GGT---TTTGATGTTCCTGAACCATATGTCTGGGATGAGAGCTTCAGAGTCAATTATGACAACATAGACACTGAACACCAAGGTCTATTCAAGGCCATATTCGACTGCTCCAAGGCCCCT---------GGAGATGGTGGCAAGCTGTCCCACTTAGCCACGGTGGTCGGAGCCCACTTTGCCACGGAGGAGAAAATGTTT---GCAGCTGCCAACTAT------TCTGAT------GCTGCTTCCCACACAAAGGTGCATGCTGACTTTTTGGCCAAGGTCAAGGGATTGAGT---GCA------------CCGCTGAGCGACGATACGGTCGCATTTGCCAAAAACTGGCTTGTAAACCACATCAAAGGCACTGACACCAAATACAAAGGCAAG
>Delaya1
GGT---GAGAAAATTCCTGAACCATTCTGCTGGGATGCCAGCTTCGAGGTCTTTTATGCACAGTTGGACACTGAACACAAGGGTCTGTTCAAGGGTGTCTTCGATGTAGCCGCCGACAAG---------GGTAACGCTGGCGCCCTCGCCCATCTGGTGAAAGTAGTGGTCGATCACTTCGCTTACGAGGAGGGTCAGATG---AAGAAGGCCAACTAT------GAGAAC------TTCGACTCCCACAAGAAGCTCCACGAGGAGTTTGTAGGCAAAATCAAAGGACTGAAG---GCG------------CCAGTAGATGATGCCACAGTTCACTTTGCCAAGGACTGGCTGGTCAACCACATCAAGAAGATTGACTTCAAATACAAGGGAAAA
>Delaya2
GGT---TTCGGTATTCCAGAGCCATACGCATGGGACGAGTCATTCCGTGTCGCATACGACTCCATAGACGGCGAGCACAGGGACATCTTCAACTGCATCTCCGACTGCAGCAAGGCCCCA---------GGGGACGGCGGCAAGCTGGCCAAGCTGGTCAAGGTCACCACCGACCACTTCGCCAATGAGGAGGGCATGATG---CAGGCCAGTGGCTAC------AGCGAC------TTCGCCGCCCACAAGCCGCTGCATGTGGAGTTCCTCGCCAAGATCAATGCACTGAGT---GCA------------CCGCTGGATGACGCCAGCATCAAATTCGCCAAGGAATGGCTGGTCAATCACATCAAGGGAGTTGACTTCAAGTACAAGGGCAAG
>Delaya3
GGC---TTCGGCATTCCAGAACCTTTCTGCTGGGACGAATCCTTCAAAGTTTTCTATGAAGGGCTGGATGAAGAGCACCGAGGACTCTTCAAGGGAATCTTTGACTGTTCAAAGAATCCT---------GGTGACGCTGGTGCCCTGTCTCATCTGACGAACGTCGTCAAGGCTCATTTTGCCCATGAGGAGGAGTTGATG---AAGGGAGCCGACTTT------TCGGAG------TTTAACTCCCACAAGCAAATCCACGATGATTTCACCAACAAACTGTCTGAGTTGAGC---ACT------------CCCCTGTCTGATGAAACCATCTTATTTGCTAAAGATTGGTTGGTGAACCACATCAAAGGCATAGACTTCAAGTACAAAGGGAAG
>Delaya4
GCT---TTCGAGATTCCAGTACCGTATACTTGGAACAGCACCTTCTCAGTTGAATATAAGAATCTGGACAATGAGCACCGGGGTCTCTTCAAAGCGATCGCCGATTGCGAGCAAAACCGC---------AAGTGCGGCGATACCTTGGATCGCCTGAGAAAAGTCATGAAGGATCACTTTGACACGGAAGAAGAGATGATG---TTGAAAGCTAACTAC------GCCCAAGATCTCTTTGAGCCCCACAAGGTAGCCCACGATGATTTCATCGAGAAGCTGAGCGGTCTGGAA---GCGACTGAGGAGAAGCCTCTTTCAGATGACGATGTTATCTATGTCAAACAATGGTTGGTTGATCACATCAAAGGGACCGACTTCAAGTACAAAGGCCAA
>Delaya5
GGT---TTTGACATTCCTGAGCCATATGTCTGGGATGAATCGTTCCGCGTCTTCTATGAGAATCTAGACGAAGAGCACAAAGGTCTGTTCAAGGGAATATTTGACTGTGCCAAGAGCCCA---------GCTGATGGCGCTGCCTTGTCTCACCTCCAGAATGCCGTCAGGACTCACTTCGCCAATGAAGAGAGTATGATG---AAGGCAGGTAATTAT------TCGGAA------TTTCCCGGTCATAAGCAAATTCACGAAGACTTTTTGGCGAAGTTGGGAGGATTGACT---GCT------------CCGTTGTCAGATGCCACCATCAAGTTTGCGAAAGACTGGTTGGTAAACCACATCAAAGGGACGGATTTTAAGTACAAAGGCAAA
>Delaya6
GGT---TTCGAGATTCCAGAACCTTTCAAGTGGGACGAGTCGTTCAGAGTTTTCTACGAGAACTTGGACGAACAGCACAAGGGACTTTTCAATGCCATCTTCGACTGCGCCAAAAGCCCT---------GGAGATGCGGCCGCCCTCTCGCACCTCGATAAAGTCATCGTTGCCCACTTTGCAAATGAGGAGCAAATGATG---ACGGCAAAAAGTTAT------GACGGC------TACAAGGAGCACAAAACCGCACACGATGACTTTGTGGCTACACTGAAAGGCCTGAAG---ACC------------CCTTTGTCCAATGACAACCTCCACTATGCCAAGGATTGGCTGGTCAACCACATCAAGGGAATTGACTTCAAGTACAAGGGAAAG
>Delaya7
AGC---TTCGAAATTCCAGAACCCTACGTTTGGGACGAGTCTTTCAAAGTGTTCTACGAGCTCCTCGATGAGGAACACAAAGGTCTCTTCAAGGGAATCTTCGATGTTGCAAAAAGTCCA---------GACGATGGAGGCAAACTGCAAGACCTGAAGGACATCGTCTCGAAACACTTTGCTGACGAAGAGGACATGATG---GCCAAGGCAAGTTAC------CCCGAC------CTTGGAAGTCACAAGGAACTCCATGTAGACTTCCTAGCCAAGTTGAAAGAAGTCTCG---GCA------------CCTGTTCCAACAGCAACTGTCGACTTTGCCAAAGACTGGTTGGTGAACCACATCAAAGGAATCGATCATAAATACATCAATAAG
>Drilon1
GGA---CACGCCATCCCAAAACCCTTCAAGTGGAATCCCGAATTCGAGGTGTTTTACGCCCAGTTGGACAAAGAGCATCAGGGCCTGTTCGATGGAATCGCCGCCGTCGACGGAGCCAAA---------GGAGACGCCGGAAAACTGAAAGAGCTGATCCACCTCGTCGAAAAACACTTCAGGAATGAGGAGAAAGCCATG---GATACCGCCAATTAC------GAG---------TGCAAGGCTCACAAGGATATGCACGCGGGGTTCGAGAAGGAATTGGCCGGTCTACCC---AAC------------CCAGTCCAACAGAAACACACCGACTTTGCCATGGATTGGTTGGTGCAACACATCAAGGACACTGACTTCAAGTACAAGGGCAAG
>Drilon3
GGC---CACGATATCCCCGAACCTTTCAAGTGGGATCAATCTTTCACAACCCTTTATGCACAAATTGATGAAGAACATAGAGGACTCTTTGATGGCATATTTAATTGTATCAAAGGG------------AATAACCAGGGAAATCTCGATGATCTGAAGGGAAGAATCGCGGCCCCCTTCGCCTATGAGGAGGGTCACATT---CAAGCCAAAGGGTAT------TCCGGT------TTTGCTGGACACAAGAAGGTGCACGATGATTTTCAGCATGAACTACAAGGGAAGGGA---GCA------------CCACTCAGTCATGATGATGTCGTATGGGCCAAGGAATGGCTGGTGAATCACATTAAGGACATAGACTTCAAATACAAGGGCAAG
>Drilon4
GGT---TTCGACATTCCTGAGCCATACGTCTGGGATGAGTCCTTCAAAGTCTTCTATGAGCTTCTGGATGAGGAGCACAAGGGTCTGTTCAAGGGCATCTTTGATGTCGCCAAGGCCCCA---------GGTGATGCCGGTGCACTCAAGCACCTGGTCGATGTCACCTGTAAGCACTTCTCTGATGAAGAGGGAATGATG---ACAGCGGCGAGCTAT------CCTGAT------ATCGGGCCCCACAAACAAATGCATGCGGATTTCGTGGCCAAGCTGAAGGGGCTGTCG---ACC------------CCCGTTTCCAATGACACCATCCATTACGCCAAGGACTGGTTGGTGAACCACATCAAAACCACCGACTTCAAGTACAAGGGAAAG
>Drilon5
GGGAAACATGCAATTCCTGAGCCATACAAGTGGAATGACAGCTTCCAGGTGTTTTATGACAGTATTGACAAGCAACACCAGGGCCTGTTCGACGGCGTCTTCGCCGTGGAAAAAGCTCCG---------GGCGATGGTGGCAAGCTGGCGGCGTTGGTGAAAATCGTCGGCGACCACTTCTCAGCCGAGGAGGCAATGATG---ACGGCGAAAAATTAT------CCTGCA------TTCAGTGACCACAAGGCGAAACACGATGAATTCCTGGGCACCATTAAGGGACTCTCT---GCC------------CCCGTTGATGGCAAGACTGTGGACTTCGCCAAGGACTGGCTGGTTAACCACATCAAGGAGATAGACTTCGGGTACAAGGGCAAG
>Enchyt
GGT---TTTGATATCCCAGAGCCATATGTGTGGGACGAGTCGTTCAAGGTTTTCTATGAGAACCTGGACGACCAGCACAAGAGTCTGTTCAAGGCCGTATTCGAATGTGCCGGAGACAAG---------GGCAGTTCAGACAAGCTCGGCAACTTAGTCAGCGTCACAGTCAACCACTTCACTGAGGAGGAGGGTATGATG---CAAAAGAAGAAATAC------CCAGAA------TTCGGACCCCACAAAGCCGCTCATGATGCTTTTGTGGCCAAGATTAAGGGCTTGAAG---GCT------------CCAGTGGACGATGCAACCATCCACTTTGCCAAAGACTGGCTGGTCAACCATATCAAGGGTACCGACTTCAAATACAAGGGCAAA
>Eunice1
GGA---CACGCCATCCCAAAACCCTTCAAGTGGAATCCCGAATTCGAGGTGTTTTACGCCCAGTTGGACAAAGAGCATCAGGGCCTGTTCGATGGAATCGCCGCCGTCGACGGAGCCAAA---------GGAGACGCCGGAAAACTGAAAGAGCTGATCCACCTCGTCGAAAAACACTTCAGGAATGAGGAGAAAGCCATG---GATACCGCCAATTAC------GAG---------TGCAAGGCTCACAAGGATATGCACGCGGGGTTCGAGAAGGAATTGGCCGGTCTACCC---AAC------------CCAGTCCAACAGAAACACACCGACTTTGCCATGGATTGGTTGGTGCAACACATCAAGGACACTGACTTCAAGTACAAGGGCAAG
>Eunice3
GCT---CCAAAGATTCCCCATCCTTTCGAATGGAACTCAGATTTCGAAGTTTTCTATAAAGATCTGGATGAACAGCACCAAGGGCTCTTCAAGGGCATTCACGATTGCCAGCAAAGTCCC---------GGTGATGCGGGTTTGGTCCACACCCTGAAAGACCGTGTTGCAACTCACTTTCGTCATGAGGAGGCAAAGATG---GATAAATCAGGGTAT------AAG---------TGTGAAGGTCACAAGGATGCCCACCACGGCTTTGAGGCCACGCTGGATAAATGGAGC---ATG------------CCAGTAAGTGATGGGAACATCAGCGGCGCCATGAAGTGGTTGGTGGAGCACATCTGTGGTACCGACTTTAAATACAAGGGCCAG
>Eunice4
GGC---CACGATATCCCCGAACCTTTCAAGTGGGATCAATCTTTCACAACCCTTTATGCACAAATTGATGAAGAACATAGAGGACTCTTTGATGGCATATTTAATTGTATCAAAGGG------------AATAACCAGGGAAATCTCGATGCTCTGAAGGGAAAGATCGCGGCCCACTTCGCCTATGAGGAGGGTCAGATG---CAAGCCAAAGGGTAT------TCCGGT------TTTGCTGGACACAAGAAGGTGCACGATGATTTTCAGCATGAACTACAAGGGAAGGGA---GCA------------CCACTCAGTCATGATGATGTCGTATGGGCCAAGGAATGGCTGGTGAATCACATTAAGGACATAGACTTCAAATACAAGGGCAAG
>Eunice5
GGT---TTCGACATTCCTGAGCCATACGTCTGGGATGAGTCCTTCAAAGTCTTCTATGAGCTTCTGGATGAGGAGCACAAGGGTCTGTTCAAGGGCATCTTTGATGTCGCCAAGGCCCCA---------GGTGATGCCGGTGCACTCAAGCACCTGGTCGATGTCACCTGTAAGCACTTCTCTGATGAAGAGGGAATGATG---ACAGCGGCGAGCTAT------CCTGAT------ATCGGGCCCCACAAACAAATGCATGCGGATTTCGTGGCCAAGCTGAAGGGGCTGTCG---ACC------------CCCGTTTCCAATGACACCATCCATTACGCCAAGGACTGGTTGGTGAACCACATCAAAACAACCGACTTCAAGTACAAGGGAAAG
>Eunice6
GGT---TACGATATTCCAGAGCCATATGTGTGGGATTACAGTTTCAAAGTTTTCTATGAGAACTTGGATGAGGAACACAAAGGTTTGTTCAAGGGAATATTTGACTGTGCCAAAGCTCCT---------GGAGATGGCAATGCTCTAAGCCATCTGCTAAAGGTGGTCTGTGAGCACTTCAGCGATGAAGAGGGAATGATG---CAAAAAGCGAATTAT------GGAGAC------TTTGCAGTTCACAAGCAGATGCACGATGACTTTGTGGCCAAACTTAAAGGTCTCTCC---TGT------------CCTTTATCTCCTGATACGATCCATTTTGCTAAGGATTGGTTGGTCAACCATATCAAGGGTACCGATCACAAATACAAAGGC---
>Euphr1
GGT---TTTGATATTCCTGAGCCTTATGTATGGGACGAGAGCTTCAGAGTTTTCTATGAAAACTTGGATGAGGAGCACAAGGCAATCTTCAAATGCATCTTTGAATGCGCAGGAAAGCGG---------GATGACAAGGCAGCACTGGACAATCTTGTATCGGTCACCAAGAACCATTTCGCTGATGAAGAGGGAATGATGGCTAAATCGTCGACGTAC------AAAGAG------TTATCAGCACACAAGAAGCTGCATGATGACTTTGTCGCAAAAATTTCGGGACTGTCA---TGC------------CCACTTGGAGATGATACAATCAAGTTCGCTAAAGAATGGTTGGTGAACCATATAAAAGGC------------------------
>Euphr2
CCT---GAAACAATCCCTGAACCGTTCAAGTGGGACGAATCCTTCAAAGTATTCTATACAAACCTGGATGATGAACACAAAGGTTTGTTTGACGGTATCTTCAAGGTGTGTGAAAGTCCG---------AGCAGCCAAGAGGCGCTGGACGACCTCTACAAAAAATGCGCCGATCATTTCACAACCGAAGAGGGCATGATG---CAGAAAGCTAACTAT------GGTACC------TACACGGCACACAAGGCCATTCACGACAAGTTCCTGGCAGACTTGAAGGCCGTAAAA---CCT------------CCCGTTAACACGGAAGGGCAGCATTGGGCCAAAGACTGGTTGGTAAATCACATCAAGGGAACAGACTTCAAATACAAGGATCAG
>Euphr3
GGC---GAGAAAATTCCAGAACCGTTCAGATGGGACGAATCCTTCAGAACTTTCTATCAGAACATCGATGATGAACATAAAACCCTGTTCGACGGTATCTTCGACCTGTGTCGAGAACCG---------GGAAGCCAAGCTGCCAAGGATACCCTATACAAAAGGTGTGTGGATCACTTCACCAACGAAGAGGGTATGATG---CAGAAGGCTAACTAT------GCCAAC------TATCCACCCCACAAAGCGGCTCACGAGAAGTTCTTGTCCGACCTGAAGGGTGTGGCA---CTA------------CCCGTCTCCGCCGACCAACAACACTGGGCCAAGGACTGGTTGGTAAACCACATCAAGGGAACCGATTTCAAATACAAGGGTCAA
>Galath2
GGT---GAGAAAATTCCTGAACCATTCTGCTGGGATGCCAGCTTCGAGGTCTTTTATGCACAGTTGGACACTGAACACAAGGGTCTGTTCAAGGGTGTCTTCGATGTAGCCGCCGACAAG---------GGTAACGCTGGCGCCCTCGCCCATCTGGTGAAAGTAGTGGTCGATCACTTCGCTTACGAGGAGGGTCAGATG---AAGAAGGCCAACTAT------GAGAAC------TTCGACTCCCACAAGAAGCTCCACGAGGAGTTTGTAGGCAAAATCAAAGGACTGAAG---GCG------------CCAGTAGATGATGCCACAGTTCACTTTGCCAAGGACTGGCTGGTCAACCACATCAAGAAGATTGACTTCAAATACAAGGGAAAA
>Galath4
GGA---TACGAAATTCCTGAGCCATACGTATGGGACGAGAGCTTCAGGGTTTTCTATGAAACCCTGGATACAGAACACAAGGGCTTGTTTCAGGGAATTTTCGCCTGCATCGGAGAA------------AACAGTCAAGGCAACCTGGACACCCTTAGGGATAAAGTAGAAAAGCACTTCTCAACAGAAGAGGGTATGATG---AAGAAGAATAACTAT------GCGGAT------TATGAATCACACAAGAAGTTACATGCGGAGTTCGTGGGAAAACTTGCGGCTCTCAGT---GCA------------CCCCTAGATGGCCCCAGCGTCGACTACGCCAAGAACTGGTTGGTCAACCACATCAAAGGAATAGATTTCAAATACAAGGGAAAG
>Galath5
GGT---TTCACTATTCCAGAGCCATTCGCATGGGACGAGTCCTTCCGTGTCGACTACGACGTCATAGACACTGAGCACAAGGGTCTCTTCACGGGGATCTTCGACTGTGCTGCCGCCCCT---------GCTGACGCCGGAAAGCTGAAGAGTCTGGTGGACCTGCTTAACGCCCACTTCAGCAGCGAAGAGGGCATGATG---TCCAAGGCCAAGTAC------CCGGAC------TTCGACGGTCACAAGAAGATGCACGAGAATTTCATGGAGAAGATCAATTCAAAGAGT---GCG------------CCACTCGACGCCGGCACACTCACGTTTGCCAAGGAATGGTTGGTTAACCACATCAAAGAGACCGACTTCAAGTACAAAGGAAAG
>Galath6
CCT---CACGCAATTCCAGAGCCATACTGCTGGGACGAGAGCTTCCGAGTGTTCTATGACCAGCTGGATGAAGAGCACAAGGGTCTGTTCAATGGGATCTTTGACTGTGCAAAGAACCGT---------GGAGACAAAGGAAAGTTTGACAGCCTCTACGCGCTGTTGGCCGGCCATTTCAAATTTGAAGAGGGCATGATG---GAGAAAGCCAAGTAC------TCGGAG------TTCTCTGCTCACCGGGACATCCATAACGGCTTCCTCGCCAAAGTGAAGGCGCTCGAG---ATC------------CCACTCACTGACGCATCAGTCGACTTTGCCAAGAACTGGCTCGTGCAGCACATCAAGGACGTCGACTTCAAGTACAAGGGCAAG
>Galath7
TCT---TTTCCTATTCCAGAACCTTACGTATGGGACGAATCTTTCCGCGTCTTCTATGACAACCTAGATGATGAACACAAGGGACTATTTGATGCCGTGTTTAAGGTGGCGGGGAGTCCC---------AAGGATGCTGGCGCTCTGAGTCACCTAGTCACGGTCACTGATAACCACTTCACAAATGAACAGGGCATGATG---AAGGCTGCAAACTAC------GGTGAC------TTTTCGACCCACTGTGCCGCCCACAAAGGATTCCTGGACAAGATACGTGGTCTCAAG---GCA------------CCCGTTGATGATGCCACTATCAAGTTCGCCAAAGAATGGCTGGTGAACCATATCAAAGGTACTGATTTCAAGTACAAGGAAAAG
>Galath8
GGC---TTCGCGATTCCTGAACCTTTCTGCTGGGACGAGTCTTTCAAAGTCTTTTACGACATGCTAGATGATGAACACAAGGGGCTCTTCCAGGGCATCTTCAACATGGCCAAGGACCCT---------AAGGACGCCGGGGCCCTCAGCTGGCTCGTCACTAAGGTGGATGAACATTTCACGGACGAGGAGGCAGAGATG---ACAAAACACAATTAT------GCTGAC------ATTGGACCTCACCAAGCTGCCCATAAAAGCTTCCTTGACAAGATCCGGGGACTCAGC---ACC------------CCCGTGGACGATGCCACTGTCAAGTTCGCCAAGGAGTGGCTGGTCAACCATATTAAAGTGACTGACTTCAAATACAAGGGGAAA
>Galath9
TCT---TTCGAAATCCCGGAACCATACGTATGGGACGAGTCATTCAAAGTGTTTTATGACAATCTGGATGATGAGCACAAGGGTTTGTTTAAAGGAATCTTCGCTGTGGCAGCTAAGCCC---------TCCGATGGCAATGCACTCAGCACCCTGGTGACAGCCGTGGACGACCATTTCAAGTATGAAGAGGGAGAGATG---CAGAAAAATAAGTAT------GCCGAT------TATCCTTCCCACAAGAAAATTCATGATGAGTTCCTTGGAAAACTTAGAGGACTGAAA---GCA------------CCAGTTGATGACAAAACCGTCCATTTTGCCAAAAATTGGCTGGTCCAGCACATCAAGACCATCGACTTCCAATACAAGGGCAAG
>Galath10
GGT---TGGGAAATTCCAGAGCCTTACGTTTGGGACGAGTCCTTCAAAGTTTTCTATGAGCATCTGGATGATGAGCACAAGAAGATATTTAAGGGCATCTTTGACTGTATACGTGAC------------AACAGTGGGCCAAACCTTACAACCCTTATCAATGTCACCACCAACCACTTCACTCATGAGGAGGCAATGATG---GACGCAGCCAAATAC------TCCGAA------GTTGTGCCCCACAAAAAGCTCCACAAGGACTTTCTGGACAAGCTTGCAGGACTGTCG---GCA------------CCTGTGCCTGCGAAAGACGTCGACTATTGCAAGGAATGGTTGGTGAATCACATCAAGGGCACAGACTTCAAATACAAAGGAAAA
>Galath12
GGT---TTTCCTATTCCAGAGCCATACTGTTGGGACACCTCCTTCAGGACTTTCTACAACATCATCGATGACGAACACAAGACGCTTTTTAACGGCATCTTTCTGCTCGCCCATGAG------------GACACCGCAGACCATCTTAATGAGCTGCGCAGGTGTACCGGAAAGCACTTCCTGAATGAGCAGCATCTGATG---GAGAAATCCCAGTAT------GCTGGC------TTTGCTGAACACAAGAAGGCTCATGACGATTTCATCCATAGGCTGGACACCTGGAAT------------------------------GGTGATATCCAGTATGCCAAGGAGTGGCTGGTAAACCACATTAAA---------------------------
>Galath13
GGC---TTCGATATTCCTGAACCATTCGTCTGGGACGAGAGCTTCAAAGTCTTCTATGAAAAAATTGACGGGGAGCACAAGAATCTGTTCAAGGCCGTGTTCGGATGTGCCAAGGAGCCT---------GGTAGCGCATCTGCGCTGACAAATCTCGTCGAAGTTACAGCGAACCACTTTGAAAATGAGGAGGGTATGATG---ACGGCCAAAAACTAC------GCTGGC------TACCCTCCACACAAGAAGGCTCACGACGAGTTCCTGGGCAAGATCAAGGGTCTGAAA---GCA------------CCGCTAGATGACGCAACTCTTAACTTCGCCAAGGACTGGCTTGTGAACCACATCAAGGGTACCGACTTCAAGTACAAGGGAGCT
>Glycer1
AGC---TTCGAAATTCCAGAACCCTACGTTTGGGACGAGTCTTTCAAAGTGTTCTACGAGCTCCTCGATGAGGAACACAAAGGTCTCTTCAAGGGAATCTTCGATGTTGCAAAAAGTCCA---------GACGATGGAGGCAAACTGCAAGACCTGAAGGACATCGTCTCGAAACACTTTGCTGACGAAGAGGACATGATG---GCCAAGGCAAGTTAC------CCCGAC------CTTGGAAGTCACAAGGAACTCCATGTAGACTTCCTAGCCAAGTTGAAAGAAGTCTCG---GCA------------CCTGTTCCAACAGCAACTGTCGACTTTGCCAAAGACTGGTTGGTGAACCACATCAAAGGAATCGATCATAAATACATCAATAAG
>Glycer2
GGT---GAGAAAATTCCTGAACCATTCTGCTGGGATGCCAGCTTCGAGGTCTTTTATGCACAGTTGGACACTGAACACAAGGGTCTGTTCAAGGGTGTCTTCGATGTAGCCGCCGACAAG---------GGTAACGCTGGCGCCCTCGCCCATCTGGTGAAAGTAGTGGTCGATCACTTCGCTTACGAGGAGGGTCAGATG---AAGAAGGCCAACTAT------GAGAAC------TTCGACTCCCACAAGAAGCTCCACGAGGAGTTTGTAGGCAAAATCAAAGGACTGAAG---GCG------------CCAGTAGATGATGCCACAGTTCACTTTGCCAAGGACTGGCTGGTCAACCACATCAAGAAGATTGACTTCAAATACAAGGGAAAA
>Glycer3
GGT---TTCGAGATTCCAGAACCTTTCAAGTGGGACGAGTCGTTCAGAGTTTTCTACGAGAACTTGGACGAACAGCACAAGGGACTTTTCAATGCCATCTTCGACTGCGCCAAAAGCCCT---------GGAGATGCGGCCGCCCTCTCGCACCTCGATAAAGTCATCGTTGCCCACTTTGCAAATGAGGAGCAAATGATG---ACGGCAAAAAGTTAT------GACGGC------TACAAGGAGCACAAAACCGCACACGATGACTTTGTGGCTACACTGAAAGGCCTGAAG---ACC------------CCTTTGTCCAATGACAACCTCCACTATGCCAAGGATTGGCTGGTCAACCACATCAAGGGAATTGACTTCAAGTACAAGGGAAAG
>Glycin1
GGA---TATGATATACCTGAGCCATACGTATGGGATGAAAGCTTCAGAGTTTTCTATGATAACATAGACGAAGAACACAAAGGGTTGTTTAAGGGGGTATTTGATTGTGCAGGTGACAAG---------AGCAGTGGTGCAAAGCTAAAACATCTGATCACAGTAGTAGCTACCCACTTCAGGAATGAGGAGGGAATGATG---GATGCTGCTAAGTAT------GATGCC------GTTGTGCCCCACAAGCAGGCTCACCATGACTTCGAGGCAAAACTGGCTGCACTCAAA---ACT------------CCACTAGATCAGGGCACCATTGACTTCGCAAAAGACTGGCTGGTGAACCACATCAAGGGAACCGACTTCAAATACAAAGGAAAA
>Glycin2
GGT---TTCACTATTCCAGAGCCATTCGCATGGGACGAGTCCTTCCGTGTCGACTACGACGTCATAGACACTGAGCACAAGGGTCTCTTCACGGGGATCTTCGACTGTGCTGCCGCCCCT---------GCTGACGCCGGAAAGCTGAAGAGTCTGGTGGACCTGCTTAACGCCCACTTCAGCAGCGAAGAGGGCATGATG---TCCAAGGCCAAGTAC------CCGGAC------TTCGACGGCCACAAGAAGATGCACGAGAATTTCATGGAGAAGATCAACTCGAAGAGT---GCA------------CCACTCGACGCCGCCACACTCACGTTTGCCAAGGAATGGTTGGTTAACCACATCAAAGAGACCGACTTCAAGTACAAAGGAAAG
>Glycin3
GGT---TATGATATTCCTGAACCATTCTGCTGGGACGAGAGTTTCCAAGTTTTTTATGCCCAGATCGACGAGGAACACAAGGGTTTGTTCAAGGCCGTGTTCGATGTGGCTGCAGGC------------AACAATGCTGGTAACCTGGGCAAACTGGTAGATGTTGTGAAAAATCACTTCTCAAATGAAGAGGGAATGATG---AAGGCCAACAATTAT------AAGGAA------TTTCCTCCCCACAAACAGGCACATGATGATTTCGTTGCAAAGATTGGTGGTCTGTCA---GCA------------CCAATAGATGACGCCACAGTAAACTTTGCCAAGGATTGGTTGGTCAACCACATCAAGGGAACAGACTTCAAGTACAAGGGAAAA
>Glycin4
GGT---TACGACATCCCCGAGCCATACGTATGGGACGAGTCCTTCAAAGTTTTCTACGATAAACTGGACGAGGAGCACAAGGGCCTGTTCAAGGGATTGTTCGATGTCGCCGGCGACAAG---------GCCAGTGCTGGCAAGCTCGCACATCTCGTAGGAGCCGTCGACGCTCACTTCAAGAATGAGGAGAGCATGATG---CAGGCCAAGAGCTAC------GCAGAC------TTCCCCACCCACAAGCAGGCCCATGAGGCCTTCCTCAGCAAGATCAAGGGACTCAAG---GCC------------CCCGTCGATGATGCCACAGTCCACTTCGCCAAGGACTGGCTGGTCACCCACATCAAGGGAACCGCCTTCAAGTACAAG------
>Golf1
GGT---TTTCCTATCCCTGATCCATATGTCTGGGATCCTTCCTTCAGGATCTTTTACTCGATCATTGATGATGAGCACAAGACTCTCTTCAATGGCATCTTCCATCTGGGTCATGAT------------GACAGCGCCGACAATCTGGCTGAACTACGTAGATGTACCGGAAAACATTTCCTGAATGAACAGGTCCTGATG---CAGGATTCCCAGTAT------GCCGGT------TACGCTGAACACGTGAGGGCTCATGATGGTTTCATCCATCAGCTTGACAACTGGCAT------------------------------GGAGATGTCAAGTGGGCCAAGAACTGGCTGGTCAACCACATCAAGACTATTGACTTCAAATACAAGGGAAAG
>Golf2
GGT---TTTCCTATTCCTGATCCATATGTCTGGGATCCGTCCTTCAGGACTTTTTATACCGCCATTGATGATGAGCATAAGACGCTCTTTGATGGTATCTTCCATCTGGCTCGCGAT------------GACAACAAAGATAACCTGGGTGAACTCCGTAGATGTACTGGAAAGCACTTCTTGAACGAGCAGGTAATGATG---CAGGCTTCCCAGTAT------GCCGGT------TATGACGAGCATAAGAAGGCTCATGATGAGTTCATCCATCAGCTTGACCACTGGAAG------------------------------GGAGATTCCAACTGGGCCAAGACCTGGCTGGTCAACCACATCAAGACTATTGACTTCAAGTACAAGGGCAAG
>Halos1
GGT---TACGACATTCCAGAACCATACTGCTGGGACGAATCCTTCAAAGTCTTTTACGAGCAGATAGACGAGGAGCACAAGAAAATCTTCAATGCCATCTTTGATTTGGCGAAAGCACCT---------GGAGACGGTGGCGCCCTCTCGGCACTGACCAAGATCACCACCGATCACTTTTCTTTCGAAGAGGGAATGATG---AAGAAGGCCAACTAT------CCGGAC------TTCGACGCACACCATGCAATTCACGTTGAATTTCTGGGCAAACTGAATGGGCTGAAG---TGT------------CCAGTTTCTGGAGACACAATTCAATTCGCCAAGCAATGGCTGGTTGACCATATCAAAGGCACTGACTTCAAGTACAAGGGAAAG
>Halos2
GGT---TACGATATTCCAGAGCCATTCTGCTGGGACGAGTCGTTCAAAGTGTTCTATGACACACTGGACGAGCAGCACAAGGGTCTGTTCAACGCCATCTTCGACTGTTCCAAGAAGCCC---------GAAGACGCGAAGGCTCTGCAGCATCTCGACCAGGTCATCGTCGCCCATTTCAACACGGAAGAGCAAATGATG---AAGGCCAAGCACTACCCGGATGCTGAC------TTCACACCACACAAAAAGGCCCATGACGACTTCGTTGCAACGCTGAAAGGCCTCAAG---ACT------------CCTCTGTCTGGGGACAACATCCACTATGCCAAGGACTGGCTTGTCAACCACATCAAGGGAATCGATTTCAAGTACAAAGGAAAG
>Halos3
AGC---TTTGAAATTCCGGAGCCATTCGTCTGGGATGAGACCTTCAAAGTCTTTTATGACAACTTGGACGAGCAGCATCGGACGCTGTTCCGTTCGATCTTCGACATGTGCAACGATACC---------AAGGATAAGATGAGGCTCGATTGCATGATCTCCGTCATGGTCGCACACTTCCTCACTGAAGAGATAATGATG---AAGCGTGCCAATTAC------CCGGAC------TACACGACCCACAAGGCGATGCATGACGAATTCGTGATGAAGCTGAAAGGACTGCAC---TGC------------CCGATCACCAACAACGATCTGCATTACTGCAAGGACTGGCTGGTCAACCACATCAAAGGCACGGATCACAAGTACAAGAACAAG
>Halos4
AAC---TACGCAGTCCCCGAGCCATACCGATGGGAGACCAGCTTCATGGTGTTCTACGAACGCCTGGACGATGAGCACAAGGGTCTCTTCCAGAGCCTGTTTTCTATTGGTACCAACCGC---------GACTCAAAGGCCGCGCTGAAGAAATGCCAGGATCTGATGGTTGGTCACTTCAACTACGAGCAGGGCATCATG---AGCAGGGCCAACTAC------TCCGGC------TTCAAGGAGCACAAGGAGATCCACGACGGATTCATTGCCCATCTCTCCAAGCTGACC---ACC------------CCGGTGTCCGACGAGGAAGTATTCTACTGCAAGAACTGGCTGGCGCAGCACATCAAGAACATTGACTTCGCGTACAGAGGCAAG
>Halos5
GGT---TTCGATATTCCAGAGCCATTCGTATGGGATGAGTCCTTCAAAGTGTTCATTGAGACGCTGGATGAAGAACACAAAGGCCTGTTTGCTGGAATCTTCGACGTGGCGGCCAATCCC---------GGTTGTGGCAAATCTCTGGATTCGCTCAAGGGTCTCGTCTCGAAACACTTTGCTGACGAAGAGGGCCTGATG---GAGGCGGCCAAGTAC------CCGGAT------CTGGAGAGTCACCGGAAGTTGCATGTGGAGTTCGTCGAGAAGTTGAACAAAGTGGCC---ACA------------CCCGTCTCCGGCGACACCATCGTCTTCGCCAAGGACTGGTTGGTCAACCATATCAAGGGCATTGACCACAAGTATATCAACAAG
>Halos6
GGT---GTCGAAATTCCAGAGCCATTTAAGTGGGATAAGTCCTTCGAGGTTTTCTACACGAACCTGGACGAAGAACACAAAGGGCTGTTTGATGGCATCTTCGCTTGTTGCGGCGAC------------AACAATGACGCCAATTTGGCCAGTTTGCTCAAAAGGTGCATTGACCACTTTGCGACGGAAGAGGCAATGATG---GACAAAAACAACTAC------TCAGAG------GTTGTTGGACACAAGGCAATCCACAAGAAGTTCATCGCCGATTTGACGGCAGTTGCA---GCG------------CCACTTAACGCCGAACAAGTTCACTGGGCGAAAGACTGGCTGGTCAACCACATTTGCACCAATGACTTCAAATACAAGGGCAAA
>Halos7
GGT---TTCGATATTCCTGAACCATACGTCTGGGATGAGTCCTTCAAAGTTTTCTATGAGCTGTTGGACGAGGAGCACAAGGGTCTGTTCAAGGGCATCTTCGATGTTGCGAAGGCCCCG---------AGCGATGCCGGTGCCCTCGACCACCTGAAGAAAGTCGTTGAGAAGCATTTCAGTGACGAAGAGGGCATGATG---ACGGCTGCCAACTAC------CCTGAT------ATCGGTCCACACAAGCAGGCCCACGTCGAGTTCGTGGCGAAGCTGAAGGGCCTGACC---ACC------------CCAGTTTCCAACGACACCATCCACTTTGCCAAGGATTGGCTGGTTAACCACATCAAGGGAACCGACTTCAAGTACAAGGGAAAG
>Heter2
GGT---TTTCCTATTCCAGATCCATACTGTTGGGACACTTCCTTCAGGACTTTCTACACCATCATCGATGATGAGCACAAGACCCTCTTCAATGGCATCTTTCTGCTCACCAAAAAG------------GACGATACTGACGGTCTGAATGAACTCCGTAGGTGTACCGGAAAGCATTTCTTGAATGAGGAGAACCTGATG---TTGGCCTCTCAGTAT------GCCGGC------TATGATGAACACAAGGCGGCTCATACTGAATTCATTCGCAGGCTTGATAGCTGGGAC------------------------------GGTGATCTCACCTATGCCAAGAAATGGCTGGGCGACCACATTAAGACCATTGACTTCAAGTACAGGGGCAAG
>Heter3
GGT---TGGGAAATTCCAGAGCCTTACGTTTGGGACGAGTCCTTCAAAGTTTTCTATGAGCATCTGGATGATGAGCACAAGAAGATATTTAAGGGCATCTTTGACTGTATACGTGAC------------AACAGTGGGCCAAACCTTACAACCCTTATCAATGTCACCACCAACCACTTCACTCATGAGGAGGCAATGATG---GACGCAGCCAAATAC------TCCGAA------GTTGTGCCCCACAAAAAGCTCCACAAGGACTTTCTGGACAAGCTTGCAGGACTGTCG---GCA------------CCTGTGCCTGCGAAAGACGTCGACTATTGCAAGGAATGGTTGGTGAATCACATCAAGGGCACAGACTTCAAATACAAAGGAAAA
>Heter4
TCT---TTCGAAATCCCGGAACCATACGTATGGGACGAGTCATTCAAAGTGTTTTATGACAATCTGGATGATGAGCACAAGGGTTTGTTTAAAGGAATCTTCGCTGTGGCAGCAAAGCCC---------TCCGATGGCAATGCACTCAGCACCCTGGTGACAGCCGTGGACGACCATTTCAAGTATGAAGAGGGAGAGATG---CAGAAAAATAAGTAT------GCCGAT------TATCCTTCCCACAAGAAAATTCATGATGAGTTCCTTGGAAAACTTAGAGGACTGAAA---GCA------------CCAGTTGATGACAAAACCGTCCATTTTGCCAAAAATTGGCTGGTCCAGCACATCAAGACCATCGACTTCCAATACAAGGGCAAG
>Heter5
GGT---TTTCCTATTCCAGAGCCATACTGTTGGGACACCTCCTTCAGGACTTTCTACAACATCATCGATGACGAACACAAGACGCTTTTTAACGGCATCTTTCTGCTCGCCCATGAG------------GACACCGCAGACCATCTTAATGAGCTGCGCAGGTGTACCGGAAAGCACTTCCTGAATGAGCAGCATCTGATG---GAGAAATCCCAGTAT------GCTGGC------TTTGCTGAACACAAGAAGGCTCATGACGATTTCATCCATAGGCTGGACACCTGGAAT------------------------------GGTGATATCCAGTATGCCAAGGAGTGGCTGGTTAACCACATCAAGACCATTGACTTCAAATACAAGCACAGG
>Heter6
TCT---TTTCCTATTCCAGAACCTTACGTATGGGACGAATCTTTCCGCGTCTTCTATGACAACCTAGATGATGAACACAAGGGCCTATTTGATGCCGTGTTTAAGGTGGCGGGGAGTCCC---------AAGGATGCTGGCGCTCTGAGTCACCTAGTCACGGTCACTGATAACCACTTCACAAATGAACAGGGCATGATG---AAGGCTGCAAACTAC------GGTGAC------TTTTCGACCCACTGTGCCGCCCACAAAGGATTCCTGGACAAGATACGTGGTCTCAAG---GCA------------CCCGTTGATGATGCCACTATCAAGTTCGCCAAAGAATGGCTGGTGAACCATATCAAAGGTACTGATTTCAAGTACAAGGAAAAG
>Heter7
GGA---TACGAAATTCCTGAGCCATACGTATGGGACGAGAGCTTCAAGACCTTTTATGACAACATTGATGACGAACATAAGGGGCTGTTTAAGGGTGTGTTTGACTGTGCTAAAGACAAG---------AGCAGCGCCGCAGCACTGGCTCACCTTGTACAGGTGGTGGACACCCATTTCAGCAATGAAGAGGCGATGATG---GACAAAGCTAAGTAT------TCTGAA------GTAGTACCACACAAAGCAGCTCACAAAGATTTTCTCGGCAAGATCAGAGCACTCAAA---GCA------------CCCCTGGATGATGGCACCATAGACTACGCAAAGGACTGGTTGGTGAATCACATTAAAGGAACTGACTTCAAATACAAGGGAAAG
>Heter8
CCT---CACGCAATTCCAGAGCCATACTGCTGGGACGAGAGCTTCCGAGTGTTCTATGACCAGCTGGATGAAGAGCACAAGGGTCTGTTCAATGGGATCTTTGACTGTGCAAAGAACCGT---------GGAGACAAAGGAAAGTTTGACAGCCTCTACGCGCTGTTGGCCGGCCATTTCAAATTTGAAGAGGGCATGATG---GAGAAAGCCAAGTAC------TCGGAG------TTCTCTGCTCACCGGGACATCCATAACGGCTTCCTCGCCAAAGTGAAGGCGCTCGAG---ATC------------CCACTCACTGACGCATCAGTCGACTTTGCCAAGAACTGGCTCGTGCAGCACATCAAGGACGTCGACTTCAAGTACAAGGGCAAG
>Heter9
GGC---TTCGATATTCCTGAACCATTCGTCTGGGACGAGAGCTTCAAAGTCTTCTATGAAAAAATTGACGGGGAGCACAAGAATCTGTTCAAGGCCGTGTTCGGATGTGCCAAGGAGCCT---------GGTAGCGCATCTGCGCTGACAAATCTCGTCGAAGTTACAGCGAACCACTTTGAAAATGAGGAGGGTATGATG---ACGGCCAAAAACTAC------GCTGGC------TACCCTCCACACAAGAAGGCTCACGACGAGTTCCTGGGCAAGATCAAGGGTCGGAAA---GCA------------CCGCGAGATGACGCAAATCTTAATATT---------------------------------------------------------
>Hirud1
GGT---TTTGAAATCCCTGAGCCGTATGTTTGGGACGAAAGTTTCAAAGTTTTTTACGAAAATTTGGATGAGGAGCACAAAGGTCTCTTCCAAGCCATCTTCAATTTGTCCAAATCGCCT---------GCTGATAATGGCGCCCTGAAACATCTGAGTAAAGTCATTGATGAACATTTCAGCCATGAAGAGGACATGATG---AAGAAGGCCAGTTAC------TCGGAT------TTTGATAACCACAAGAAAGCTCACGTAGACTTTCAGGCTTCTCTCGGTGGCCTTTCG---TCT------------CCTGTTGCAAATGATAAAGTGCATTGGGCCAAGGACTGGTTGGTGAATCACATCAAAGGAACCGACTTTCTCTACAAGGGAAAG
>Ling1
------ATGAAAGTTCCAGCTCCATATGCTTGGAATTCAGATTTCGCTACAACATATGAAAATATTGATTCAGAACATAGAACACTTTTCAATGGACTTTTCGCTCTTGCTGAATTC------------AATACACTTACACAACTTAATGCTGCTATTGAAGTTTTCACACTTCATTTCCATGATGAACAAGGACAAATG---ATTAGATCAAATTAT------GTTAAT------ACAAAAGAACATACAGATATTCATAATGGATTCATGGATGTTATGAGAGGATGGAGA---TCA------------CCAGTTCCACAACAAGATCTTCTTGCTGGAATGGCTTGGCTTGCTAATCATATTCCAACAGAAGATTTCAAATATAAAGGAAAA
>Ling2
------GTTAAAGTTCCAGCTCCATTCGCTTGGAATGAAGATTTCGCTACATCATATAAATTCATTGATCTTGAACATAGAACACTTTTCAATGGACTTTTCGCTCTTTCAGAATTC------------AATACAAGAGATCAACTTCTTGCTTGTAAAGAAGTTTTCGTTATGCATTTCAGAGATGAACAAGGACAAATG---GAAAAAGCTAATTAT------GAACAT------TTCGAAGAACATAAAGGAATTCATGAAGGATTCCTTGAAAAAATGGGACATTGGAAA---GCT------------CCAGTTGCTCAAAAAGATATTAGATTCGGAATGGAATGGCTTGTTAATCATATTCCAGCTGAAGATTTCAAATATAAAGGAAAA
>Magel1
GGC---CACGACATCCCTGAACCCTTCTGCTGGGACTCCTCCTTCGAGGTTTTCTATGCCCACCTGGACAGTGAGCACAAGGCTCTGTTTAAAGCCGTCTTCGACTGCGCCAGAGATCAC---------AAGAGTTCTGGTTGCCTTGCCAACCTTTGTGCTGTTACTGCCAACCACTTCAGCGATGAAGAGGAAATGATG---AAGGCTGCTGGATAT------GGTGGC------TATGGTGATCACAAGAAGGCTCATGATGACTTCCTTGCCAAGATCCGTGGCCTGCAT---ACC------------CCTGTGGATGATGGCACCATCCACTATGCCAAGGATTGGCTGGTCAACCACATCAAGGGAATTGACCACAAGTACAAGGGCCAG
>Magel4
AAC---TACGCAGTCCCCGAGCCATACCGATGGGAGACCAGCTTCATGGTGTTCTACGAACGCCTGGACGATGAGCACAAGGGTCTCTTCCAGAGCCTGTTTTCTATTGGTACCAACCGC---------GACTCAAAGGCCGCGCTGAAGAAATGCCAGGATCTGATGGTTGGTCACTTCAACTACGAGCAGGGCATCATG---AGCAGGGCCAACTAC------TCCGGC------TTCAAGGAGCACAAGGAGATCCACGACGGATTCATTGCCCATCTCTCCAAGCTGACC---ACC------------CCGGTGTCCGACGAGGAAGTATTCTACTGCAAGAACTGGCTGGCGCAGCACATCAAGAACATTGACTTCGCGTACAGAGGCAAG
>Magel5
GGT---TTCGATATTCCTGAACCATACGTCTGGGATGAGTCCTTCAAAGTTTTCTATGAGCTGTTGGACGAGGAGCACAAGGGTCTGTTCAAGGGCATCTTCGATGTTGCGAAGGCCCCG---------AGCGATGCCGGTGCCCTCGACCACCTGAAGAAAGTCGTTGAGAAGCATTTCAGTGACGAAGAGGGCATGATG---ACGGCTGCCAACTAC------CCTGAT------ATCGGTCCACACAAGCAGGCCCACGTCGAGCTCGTGGCGAAGCTGAAGGGCCTGACC---ACC------------CCAGTTTCCAACGACACCATCCACTTTGCCAAGGATTGGCTGGTTAACCACATCAAGGGAACCGACTTCAAGTACAAGGGAAAG
>Magel6
TCT---CATAAAGTTCCTGAACCCTACGTGTGGGATGAGTCCTTCCAGACATTCTACGCCAGGGTGGACAACGATCATATTGTCCTGTTCGAGGCTATCTTCGACGTGCACAACCAGCCA---------AACAGCGACTCTGCCGTTGGCCACATGGAGGGCGTGATGGCCGCTCATTTCAATAATGAGGAGAAAATGATG---AGCGCTGCCGACTAT------GGTGGT------CTCGCAGAGCATAAGAAACAACATGATCACTTCATGAATGTCATCAATGAGATCAGA---ACC------------CCAGTGCACGTTGGCGAGATCACATTCTGCAAGGAATGGCTGGTGAATCACATCAAGAATACTGACTTCAAGTACAAGGGATTA
>Magel7
CCT---TACACGGTACCTGAGCCGTATAGCTGGGACAAGAGCTTCATGACTTTCTACGACCAGATCGACAACGAGCACAAGGGACTTTTCCAGGGTCTTTTCGATGTTGGCGTGTACCCT---------GGCAGCGTTGAGACTCTGAGGAAGTGCAGGGAGCTGATGGCTGCTCACTTCGCCTACGAACAGTCGATGATG---CTGAAGGCTAGCTAC------CCAGAG------TACCCCCACCACAAGGCTGCTCACGATGGCTACCTGGCTACTCTCGCCAAGATGGAA---TGC------------CCGGTCAACGCATCCGACGTCGACTACGCCAAGGACTGGTTGGTGCAGCACATCAAGACCGTTGATTTCCCATACAGAGGCAAG
>Magel8
GGT---TACGATATTCCAGAGCCTTTCAGATGGGACGAGTCCTTCAAAACTTTCTACGAAACCATCGACGAGGAACACAAGGGCCTGTTCGATGGAATCTTCGATGTTTGTGCGAAGCGC---------GGTGATGCCTCTGTCCTCGCGACACTTGTTAAGAGAGTCGTTGATCACTTTGACCACGAAGAGGGCATGATG---AGTAGTGCCAACTAT------GCCGAA------ATAGCACCTCACAAGACGGCACATGCCGACTTTGTAAAAACTCTGAAGGGTGTCTCA---ACC------------CCAGTGGATGACAAAACTCTCAACTTCGCAAAGGACTGGCTGGTGAACCACAAAAAAGAAAAAAGT------------------
>Magel10
TCT---TTCCCATGTCCTTCTCCATACGTCTGGACCGAAGACTTCAGGACCTTCTACAATAATGTTGACAACGAGCACAAGGGTTTGTTCAGGGCTACTTTCTCCGTGTCTGCTTTCCCT---------AACAGCCGTAGAGCCCTTGCGATCCTGCAACAAGTAATGGCCCAGCATTTCTGCAACGAGGAGAATATGATG---CTTAGTTGCCAGTAC------GAAGGC------TTCCCACCACACAAGGCGGCCCATACGGAATTCCTTGGTAGACTCAATGGACTCGTC---GCC------------CCAGTTGCCCAGTCTGACATCGATTACTGCAAGCAGTGGCTCGTAGACCACATCAAGACGATTGACTTCTCATACAGAGGTCGT
>Magel11
GAC---TTCAAAATTCCAGAACCTTACATCTGGGATGAATCGTTCAGAGTTTTTTATGATAACCTGGACGAGGAACATAAGAATCTGTTCAAGGGCATCTTTAACGTGGCCGGCGATCGC---------GGATCACAGACCAATTATGACAGTCTCCTAAAAGTGGTCAAGCATCACTTCGCAGATGAGGAGGGCATGATG---TCAAAAGCAAACTAT------GGGGGT------TTTGCGGGACATAAGGCGGCACACGACGACTTTGTAGACAAGCTTTCTGGACTGAAA---ACT------------CCACTCTCTGATGGAGATGTCAACTATGCCAAGGAATGGCTGGTAAACCACATCAAGGGCATTGACTTCAAATACAAGAAACAG
>Magel13
TCA---TACAAGTGCCCAGAACCATATGTGTGGGATTGCTCCTTCAGGACTTTCTACCAGCAAATCGATGAGGACCACAAGGGACTGTTCCTTGCTACCTTCACCGTAGCTGCCTTCCCA---------TTCAGCAAATCTGCCCTCAAGAACCTCAATGCTGTCATGATCCAGCATTTTGTGAACGAGGAGAATATTATG---AAGAGGGCCGAGTAT------GTAGGA------TTTCCTGAACACAAGAAGATCCATGACGAGTTTCTCGCCAAGCTGGCGGGATTCTCC---TGC------------CCAGTAGGCCAGGGCGACATCGACTTCGCCAAGCAATGGTTGGTCGATCATGTCAAGAACATTGACTTCAAGTACAAGAGACAG
>Magel14
GCA---TACGCAATCCCCGAACCATACGGTTGGAATGAGTCCTTCAGGATGTTTTATGCCAGTATTGATGATGAGCACAAGGGACTCTTCAAGAGTGTCTTCGACGTCGCTGCTGATCCA---------TCAAGCGCCCATGCTCTGTCTCATTGTTATGATGTCATGGACATCCACTTTTCTCACGAAGAGGCTATCCTC---CAGAGAGCCAACTAC------ACCGATATCCTGTACAACGAGCACAAGAAAGCCCACGACAACTTCATGAACAGACTGGGAGGACTCAAA---TCC------------CCAGTTAGTGCTGATGCGGTCGCTTACCTGAAGAACTGGCTGGTACGTCACATCAAGACTATTGACTTCAAGTACAGGGGATTC
>Mesoch1
CCA---TTTGAGGTCCCCAATCCATACAGATGGGACGAGTCATTCAAGGTTTTCTATGACAACTTAGATGGGGAGCACAGGCTGCTGTTTGATGCAGTGTTTGAACTGGAAACCAAG------------CAGGACAAGTCTTCTCTGGACAAGCTGATTGATGTCACCGTTAATCACTTTACGGATGAAGAGGGCATGATG---CAGAAGAAAAATTAC------AGTGCT------TATCCTGGTCACAAGAAGATGCATGATGATTTCGTTGCCATACTGAGGAGTCTGAGTGTTGGT------------GATTGCAACGCCGAAACGATGAAATTTGCAAAGGAATGGCTGGTCGAGCACATCAAGACAACCGACTTCAAATACAAAACGAAG
>Mesoch2
TCG---CATGCGGTTCCATCACCATTTGTCTGGAAATCCAGCTTCCAAGTGTTCTATGATAACTTGGATGCAGAACACCAGGGTTTGTTTGACGGAATCAGGAAGCTGAAGGAGGATTCTGGAAAGAGCTCGCAGAAATCTAATCTGGAACATCTAATTCAGATATTGGACGAGCATTTCAAGGACGAGGAGATGATGATG---AAGAAGAAGAACTTC------TACGAC------CACGACAGCCACAAGAAGACACACGATGACTTCCTGTCTGTCATGCGCAAAGTGACTCCCGCG------------CAGGTCAACGACAAACTGTTTGAACACGCCAGCACATGGTTGGTTTCTCATATCATGGACACCGACATGAAGTACAAGGGTGAG
>Mesoch3
CCA---TACGATATCCCAGAGCCATATTGTTGGGATTCGTCCTTCGAAGTTTTCTACGCTAATTTGGACGAGGAACACAAGGGTCTCTTTCAGGGAGTATTTGCACTGACTGATAAAAGC------AAAGATATCAACACGAGTCTGTCCACACTGCAGACAAAAGTAGTCGATCACTTCACGGACGAGGAGGCAATGATG---GAGAAAGCTGGGTAC------GCTAAC------GTGACGGAGCACAAGAAGATACACGCCGATTTTGTAGCTATTCTGAGCCCTCTTTCCGGAAGT------------GACGTCAATGATAAAGTCATCAAGTATGCGAAGGAATGGTTGGTTGAACATATCAAAACAACCGACTTCAAGTACAAAACCAAG
>Mesoch4
ACT---CATGATATCCCATCCCCGTTTTGCTGGGATCCAACTTTTCAAGTTTTTTATGACAATTTGGATGGTGAACACAAGCAGTTGTTCGAAGGCGTGTTCAAATTGGAGAAAGATCGC---------AGCAGCGCCCAAAAATTGAAGAATCTTCAGGAGGTTGTGAAGGCACATTTCGCTGATGAGGAAGGTATGATG---TCCAAGGCAAATTTC------CCTGAA------TACGGCAAGCATAAGCATGCCCATGATGAGTTCTACGGCAAACTGATGAGTTTGTCCTCCGCC------------CAGGTCGACGACGAAGCCATCAAGTACGCTACACGCTGGCTGGTTTCCCACATCAAAGATACCGACATGAAGTACAAGAAACAA
>myo_Riftia
TCT---TTCGAGGTTCCTTCCCCCTACGTCTGGGACGATTCCTTCAGGGTTGCCTACGACAACCTGGACTCTGAGCACCAGGCTCTCTTCAAGTGCATCGCCAAGTGCGCCGAGAACCGT---------GCCGACGCCGCCGCTCTCGCGGACTTGGTTAAAGTGACAGTTGATCACTTCGCCGACGAAGAGAGAATGATG---GCAAAGACGAACTTC------AGTGGA------CTGCCGGAACACAACAAAATTCATTCCGAGTTCGTTGCCAAGATCAAGTCACTTTCA---GCG------------CCGCTTGATGACGCCACCGTCGCCTTCGCAAAGCAGTGGCTAGTAAACCACATCAAAGGCATCGACTTCAAATACAAGGGAAAT
>myo_Sip1
GGT---TTTCCGATTCCCGATCCGTACGTGTGGGACGAATCGTTCAAAGTCTTCTACCAACTGCTGGACGATGAACACAAGCAGATCTTCCAAGGTGTATTTGACTGTGCCAAGGACCCC---------AGCAGCGCCGCCAAGCTTCAGAAGCTGATAGAAGTTACAGCCAAGCACTTCTCTGACGAGGAGAACATGATG---CAACAATCCAAGTAC------AGCGGT------TACCCTCCTCACAAGAAGGCTCATGAAGAGTTTCTGGGGAAACTGCGGGGATTACGC---GCT------------CCCCTCGATACCGCAGGCTTGGACTACTGCAAAGACTGGTTGGTACAGCATATCAAGACAATAGACTTCAAATATAAAGGGAAG
>myo_Sip2
GGT---TTTCCGATTCCCGATCCGTACGTGTGGGACGAATCGTTCAAAGTCTTCTACCAACTGCTGGACGATAAACACAAGCAGATCTTCCAAGGTGTATTTGACTGTGCCAAGGACCCC---------AGCAGCGCCGCCAAGCTTCAGAAGCTGATAGAAGTTACAGCCAAGCACTTCTCTGACGAGGAGAACATGATG---CAACAATCCAAGTAC------AGCGGT------TACCCTCCTCACAAGAAGGCTCATGAAGAGTTTCTGGGGAAACTGCGGGGATTACGC---GCT------------CCCCTCGATACCGCAGGCTTGGACTACTGCAAAGACTGGTTGGTACAGCATATCAAGACAATAGACTTCAAATATAAAGGGAAG
>myo_Ther
GTT---TTCGAAATTCCTGAACCCTACCAGTGGGATGAAACATTTGAAGTTTTTTACGAAAAATTGGACGAGGAGCACAAGGGTTTGTTCAAGGGCATCAAGGATCTCAGTGACTCCCCA---------GCCTGCTCTGAAACTCTTGAAAAGCTGGTCAAGCTCATTGAAGACCACTTCACTGACGAAGAGGAAATGATG---AAGAGCAAGAGTTAT------GAAGAC------CTGGACAGTCACAAGAAGATCCATTCAGACTTTGTCGAAACATTAAAAGGAGTCAAA---GCG------------CCTGTCTCGGAAGAAAACATCAAAATGGCCAAAGAATGGCTAGTCAATCATATAAAAGGGACTGATTTCAAATACAAAGGAAAG
>Myxic2
GGT---TTTCCTATTCCAGATCCATACTGTTGGGACACTTCCTTCAGGACTTTCTACACCATCATCGATGATGAGCACAAGACCCTCTTCAATGGCATCTTTCTGCTCACCAAAAAG------------GACGATACTGACGGTCTGAATGAACTCCGTAGGTGTACCGGAAAGCATTTCTTGAATGAGGAGAACCTGATG---TTGGCCTCTCAGTAT------GCCGGC------TATGATGAACACAAGGCGGCTCATACTGAATTCATTCGCAGGCTTGATAGCTGGGAC------------------------------GGTGATCCCACCTATGCCAAGAAATGGCTGGTCGACCACATCAAGACCATTGACTTCAAGTACAGGGGCAAG
>Myxic3
GGT---TTCGATATTCCAGAGCCATACGTATGGGACGAGAGCTTCAGGGTTTTCTATGAAACCCTGGATACAGAACACAAGGGCTTGTTTCAGGGAATTTTCGCCTGCATCGGAGAA------------AACAGTCAAGGCAACCTGGACACCCTTAGGGATAAAGTAGAAAAGCACTTCTCAACAGAAGAGGGTATGATG---AAGAAGAATAACTAT------GCGGAT------TATGATTCACACAAGAAGTTACATGCGGAGTTCGTGGGAAAACTTGCGGCTCTCAGT---GCA------------CCCCTAGATGGCCCCAGCGTCTACTACTCCAAGAACTGGTTGGTCAACCACATCAAAGGAATAGATTTCAAATACAAGGGAAAG
>Myxic4
GGT---GAGAAAATTCCTGAACCATTCTGCTGGGATGCCAGCTTCGAGGTCTTTTATGCACAGTTGGACACTGAACACAAGGGTCTGTTCAAGGGTGTCTTCGATGTAGCCGCCGACAAG---------GGTAACGCTGGCGCCCTCGCCCATCTGGTGAAAGTAGTGGTCGATCACTTCGCTTACGAGGAGGGTCAGATG---AAGAAGGCCAACTAT------GAGAAC------TTCGACTCCCACAAGAAGCTCCACGAGGAGTTTGTAGGCAAAATCAAAGGACTGAAG---GCG------------CCAGTAGATGATGCCACAGTTCACTTTGCCAAGGACTGGCTGGTCAACCACATCAAGAAGATTGACTTCAAATACAAGGGAAAA
>Myxic5
GCG---TTCCCGATTCCTGAGCCGTACAAGTGGGACGAGAGCTTCTGCGTATTTTACTCGCAGCTGGACGAGGAGCACAAGGGCCTCTTTGACGGTATCTTTGCCTGCGCAGCCAACCGC---------GGCGACAAGGGCAAGTTTGACGACCTCTGCAAGAAAGTGTCCGATCACTTCACGACAGAGGAGGGTATGCTT---GACGCAAACAACTAC------GAGAAC------ACTGCCAGCCACAAAGAGGCACACAAGGAGTTCCTCACCAAGCTGAACGGTCTGTCG---GTG------------CCACTGGACGATGGCGCGGTCGACTATGCTAAAAACTGGCTTGTCCAGCACATCAAAGGCATCGACTTCAAATACAAGGGCAAG
>Myxic7
GGT---TGGGAAATTCCAGAGCCTTACGTTTGGGACGAGTCCTTCAAAGTTTTCTATGAGCATCTGGATGATGAGCACAAGAAGATATTTAAGGGCATCTTTGACTGTATACGTGAC------------AACAGTGGGCCAAACCTTACAACCCTTATCAATGTCACCACCAACCACTTCACTCATGAGGAGGCAATGATG---GACGCAGCCAAATAC------TCCGAA------GTTGTGCCCCACAAAAAGCTCCACAAGGACTTTCTGGACAAGCTTGCAGGACTGTCG---GCA------------CCTGTGCCTGCGAAAGACGTCGACTATTGCAAGGAATGGTTGGTGAATCACATCAAGGGCACAGACTTCAAATACAAAGGAAAA
>n_Hirud
GGA---TTCGAAATTCCAGAACCATATGTTTGGGATGAATCATTCAAAGTTTTCTATGAAAATCTTGATGAAGAACATAAAGGACTTTTCCAAGCTATTTTCAATCTTTCAAAATCACCA---------GCTGATAATGGAGCTCTTAAACATCTTTCAAAAGTTATTGATGAACATTTCTCACATGAAGAAGATATGATG---AAAAAAGCTTCATAT------TCAGAT------TTCGATAATCATAAAAAAGCTCATGTTGATTTCCAAGCTTCACTTGGAGGACTTTCA---TCA------------CCAGTTGCTAATGATAAAGTTCATTGGGCTAAAGATTGGCTTGTTAATCATATTAAAGGAACAGATTTCCTTTATAAAGGAAAA
>Nainer1
AGC---GTGGTCGTTCCAAAACCATTCCGATGGGATTCGTCATTTGAAGTCTTCTACAAGTCCCTGGACGAGCAGCATAGGGGGCTGTTCGACGCCCTTGCAGCAGTGGCGGAGAACCTA---------GGCGATGATGCAGTGTTGAAAACCCTGGTGGACCTCACGACTGCCCACTTCAGCTACGAGGAGGGGAAGATG---CAGGACGCCAAATAT------GAAAAT------TATCCTGAACACAAGAAGAAACATGATGGGTTCCTCGCTGACTTGGCTGGTAGCAAG---AAA------------CCCAACACTACCGACAACTGTAACTGGGCAATGAAATGGCTGTGCCATCACATCAAGACAGTTGATTTTGTGTACAAAGGGAAA
>Nainer2
GGT---TACGACATCCCCGAGCCATACGTATGGGACGAGTCCTTCAAAGTTTTCTACGATAAACTGGACGAGGAGCACAAGGGCCTGTTCAAGGGATTGTTCGATGTCGCCGGCGACAAG---------GCCAGTGCTGGCAAGCTCGCACATCTCGTAGGAGCCGTCGACGCTCACTTCAAGAATGAGGAGAGCATGATG---CAGGCCAAGAGCTAC------GCAGAC------TTCCCCACCCACAAGCAGGCCCATGAGGCCTTCCTCAGCAAGATCAAGGGACTCAAG---GCC------------CCCGTCGATGATGCCACAGTCCACTTCGCCAAGGACTGGCTGGTCACCCACATCAAGGGAACCGACTTCAAGTACAAGGGAAAG
>Nainer3
GGT---TTCGACATCCCCGAACCATACGTCTGGGACGAGAGCTTCAAGGTTTTCTACGATAACCTTGATGAGGAGCACAAGAGTCTGTTCAAGGCCGTATTCGACTGCGCCGGAGACAGA---------GGCAGCTCGGACAAACTCGCCAACTTGGTCAGCGTCACCGTCAACCACTTCACCAATGAGGAGGCTATGATG---CAGAAGGCCAAGTAC------AGCGAC------TTTCCCGCACACAAAAGTGCCCATGAAGGTTTCGTTGCTAAAATCAAGGGACTGAAG---ACC------------CCCCTGGACGATGCCACCGTCCATTTTGCAAAAGAATGGCTGGTCAACCATATCAAAACTACAGACTTCAAGTACAAGGGTTCC
>Nainer4
GGCAAGTTCGAAATCCCGGAACCTTACAAGTGGGACGAGTCCTTCAAGGTTTTCTACGCAAACCTTGATGACGAACACAGGCAGCTTTTTGACGGCGTGTTCGCATGCGCACAGGACAGG---------GGCAGCGCCGGGAATCTCGGCAACTTGATCAAGGTGGTCAAGGCTCATTTCTCAGATGAAGAGGGGATGATG---AAGGGCGCCGGATAT------GGTGAC------TATGATTCCCACAAGGGGGCGCATGATGCCTTCGTGAAGAAGCTAGAGGGACTGTGC---TGC------------CCCCTGGATGACGGTACCATCCACTACGCCAAAGACTGGTTGGTGAACCACATCAAAGGCACAGACCACAAATACATCGGAAAA
>Nepht2
GTC---TTTGAGATCCCCGATCCGTTTAAATGGAACGAGTCCTTCAGAACCTTTTATGAGCAGATAGACGAAGAACACAAAGGCCTATTCGATGGCATCTTCGCCTGCTGCGAAAAG------------AATGACGCTGCCACCCTGCAAGCACTGGTGGCGAAGGTGAAAGAGCACTTTGAGAACGAGGAAAAGCTTATG---ACTGAAAAAAAGTAT------TCGGAC------CTCGATGCTCACAAGGCAATCCATGCTAAATTCATTGGAGATCTGAATGGTCTCTCA---GCC------------CCCCTCAAAGATGATAAAATAATTTATGCTAAGGAATGGTTGGTAAACCACATCAAAGGAACCGACTTCAAGTACAAGGACCAA
>Nepht3
GGC---TTTGACATCCCCGAACCATACTGCTGGGATTCTTCATTCCAAGTTTTCTACGATAACCTGGATGATGAGCACAAGGTGTTGTTTAAGTCCGTCTTTGACTGCGCTGCCAACCCA---------ACCAGTCCAGGCTGCCTAGCCGTACTATGTGGTGCAACTGCTGGTCACTTTAGTGATGAAGAGGCCATGATG---AGAGCTGCTAGCTAT------GGTGAA------TATGATGGACACAAGAAAGCTCATGCAGACTTCCTGGCCAAGATTCGTGGACTGAGC---TGC------------CCCCTAGATGAAGATGCCCTTCATTATGCCAAGGACTGGTTGGTTAACCATATCAAAGGAACGGATCAC---------------
>Nepht4
GGT---CACGATATTCCTGAGCCTTACTGCTGGGATGAGTCCTTCGCCGTCTTCTACGCGCAATTGGACGAAGAGCACAAGGGACTGTTCAAGGGTATTTTTGAATGCGCCGCAAACCGT---------GACAGCACTGAGAATCTGAGCAGCTTGGCCGAAAAGGTGAAGACTCACTTCACCAATGAAGAGGCAATGTTC------ACTGGGAAGGTC------GACAAT------GAGGACACACACAAGGCGGCGCATGTGGCCTTCGTGGAGAAGCTGGGAACACTCAGC---TGT------------CCGCTAGATGACGCCACCATCGACTACGCCAAAGATTGGTTGGTTAACCACATCAAGAACACAGACTTCACATACAAGGGAAAA
>Nepht5
GAC---TTCCCTAACACCGAACCCTACTGCTGGGATTGCTCCTTCGAGGTCTTTTATGCCAAACTGGATGATGAGCACAAGTCTCTCTTCAAGGCTGTTTTCGACTGTGCCGCTGACCGT---------GGGAGTGCTGGTGCCCTGAGTAACCTGTGCTCTGTGACTGCCAACCATTTCTCTGATGAGGAGGGCATGATG---AAGGGTGCTGGCTAC------GGAGAT------TTTGCTGGTCACAAGAAGGCTCATGATGAATTCTTGGGCAAGATCAAGGGACTGAAA---TGC------------CCCCTGGATGACGGCACCATCCACTATGCCAAGGACTGGCTCGTTAACCACATTAAAGGAACAGATTTCAAGTACAAGGGCAAG
>Nepht6
GGC---TTCTCCATCCCCGAACCCTTCTGCTGGGACGCTTCCTTCCAGGTGTTTTACACCAACCTGGATGATGAACATAAGGCTCTGTTCAAGGCTGTCTTTGACTGCGCCAAAGCCCCC---------AGCAATGCAGGTGCTCTGAAAAATCTTTGTGATGTGACTGGCAACCATTTCGCTGATGAAGAAGGTATGATG---AAAGCTGCCAAGTAT------GGTGAC------TTTGCTGGTCACAAGAAGGCCCATGACGATTTCTTGGGCAAGATCCGTGGTCTGGGC---TGC------------CCCCTCAGTGATGGTACTATCCACTACGCCAAGGACTGGTTGGTGAACCACATTAAGGGAACAGATCACAAGTACAAGGGCAAG
>Nepht7
GGT---TTCCCAATTCCTGAACCATTCTGCTGGGACGAGTCCTTCGCCGTCTTCTACGAACTCCTTGACGAGGAGCACAAACAGCTGTTCAAGTGTGTCTTTGACGTTGCCGCCGACAAG---------GCCAGCGCCGATGCCCTGGCAAAGCTCGTCTCCGTCACCAAGAACCACTTCAGTGATGAGGAGGGTATGATG---AAGAAGGCCAACTAC------GCCAAC------TTTGACTCCCACCATAAGATCCACGAAGAATTCGTAGCCAAGATCAGCGCACTCAAG---GCC------------CCCGTAGATGACGCCACCGTCAACTTTGCCAAGGACTGGCTC------------------------------------------
>Nereis1
GGT---TTTGAAATTCCTGAGCCATTCAAGTGGGATGCCTCCTTCGAGGTCTTTTATGCCAACTTGGACAGTGAGCACAAGGCCATCTTCGATGCCATCTTCAACCTGTGCGGAGGA------------AACAACGCTGACAACCTGAAGAAGCTCATCGATGTCACAGCCAACCACTTCAGTGATGAGGAGAAAATGATGGGAGCCTCTGCCTCCTAC---AAGGGCGAA------CTCCCCGGCCACAAGAAGAAGCACGATGACTTCCTTGTTGCCATCCGCGGACTCTCT---GCC------------CCCGTTCCTGATGACAAGCTCCACTTCGCCAAGGACTGGCTCGTCAACCACATCAAGGGAACCGACTTCACCTACAAGGGCAAG
>Nereis2
GGT---TACGACATCCCCGAGCCATACGTATGGGACGAGTCCTTCAAAGTTTTCTACGATAAACTGGACGAGGAGCACAAGGGCCTGTTCAAGGGATTGTTCGATGTCGCCGGCGACAAG---------GCCAGTGCTGGCAAGCTCGCACATCTCGTAGGAGCCGTCGACGCTCACTTCAAGAATGAGGAGAGCATGATG---CAGGCCAAGAGCTAC------GCAGAC------TTCCCCACCCACAAGCAGGCCCATGAGGCCTTCCTCAGCAAGATCAAGGGACTCAAG---GCC------------CCCGTCGATGATGCCACAGTCCACTTCGCCAAGGACTGGCTGGTCACCCACATCAAGGGAACCGACTTCAAGTACAAGGGAAAG
>Nereis3
GGT---TTCGATATTCCAGAGCCATTCGTATGGGATGAGTCCTTCAAAGTCTTCTATGAGAAGCTTGATGAACAACATCAGAACCTGTTCAAGGCTGTCTTCGCCTGTGCCAATGAC------------AACAACGCTGGCAACCTGAAGGCCCTCGTTGATGTCACAGCCGGCCACTTTTCACACGAAGAGGGCATGATG---TCATCAGCTGGATAC---------GAC------ATGGCCAACCACAAAAAGGCCCATGACGAGTTCTTGGGAAAGATCAAAGGACTGAGT---GCC------------CCCCTTGATGCTGCTACCCTCAACTTCGCCAAGGACTGGCTTGTCAACCACATCAAAGGCACAGACTTCAAATACAAGGGAAAA
>Nicom2
GGT---TTCGACATTCCTGAGCCATACGTCTGGGATGAGTCCTTCAAAGTCTTCTATGAGCTTCTGGATGAGGAGCACAAGGGTCTGTTCAAGGGCATCTTTGATGTCGCCAAGGCCCCA---------GGTGATGCCGGTGCACTCAAGCACCTGGTCGATGTCACCTGTAAGCACTTCTCTGATGAAGAGGGAATGATG---ACAGCGGCGAGCTAT------CCTGAT------ATCGGGCCCCACAAACAAATGCATGCGGATTTTGTGGCCAAGCTGAAGGGGCTGTCG---ACC------------CCCGTTTCCAATGACACCATCCATTACGCCAAGGACTGGTTGGTGAACCACATCAAAACAACCGACTTCAAGTACAAGGGAAAG
>Nicom3
GCT---CCAAAGATTCCCCATCCTTTCGAATGGAACTCAGATTTCGAAGTTTTCTATAAAGATCTGGATGAACAGCACCAAGGGCTCTTCAAGGGCATTCACGATTGCCAGCAAAGTCCC---------GGTGATGCGGGTTTGGTCCACACCCTGAAAGACCGTGTTGCAACTCACTTTCGTCATGAGGAGGCAAAGATG---GATAAATCAGGGTAT------AAG---------TGTGAAGGTCACAAGGATGCCCACCACGGCTTTGAGGCCACGCTGGATAAATGGAGC---ATG------------CCAGTAAGTGATGGGAACATCAGCGGCGCCATGAAGTGGCTGGTGGAGCACATCTGTGGTACCGACTTTAAATACAAGGGCCAG
>Nicom4
GGA---CACGCCATCCCAAAACCCTTCAAGTGGAATCCCGAATTCGAGGTGTTTTACGCCCAGTTGGACAAAGAGCATCAGGGCCTGTTCGATGGAATCGCCGCCGTCGACGGAGCCAAA---------GGAGACGCCGGAAAACTGAAAGAGCTGATCCACCTCGTCGAAAAACACTTCAGGAATGAGGAGAAAGCCATG---GATACCGCCAATTAC------GAG---------TGCAAGGCTCACAAGGATATGCACGCGGGGTTCGAGAAGGAATTGGCCGGTCTACCC---AAC------------CCAGTCCAACAGAAACACACCGACTTTGCCATGGATTGGTTGGTGCAACACATCAAGGACACTGACTTCAAGTACAAGGGCAAG
>Nicom5
GGC---CACGATATCCCCGAACCTTTCAAGTGGGATCAATCTTTCACAACCCTTTATGCACAAATTGATGATGAACATAAAGGACTCTTTGATGGCATATTTAATTGTATCAAAGGG------------AATAACCAGGGAAATCTCGATGCTCTGAAGGGAAGGATCGCAGCCCACTTCGCCTATGAGGAGGGTCAGATG---CAAGCCAAAGGGTAT------TCCGGT------TTTACTGGACACAAGAAGGTGCATGATGATTTTCAGCATGAACTACAAGGGAAGGGA---GCA------------CCACTCAGTCATGATGATGTCGTATGGGCCAAGGAATGGCTGGTGAATCACATTAAGGACATAGACTTCAAATACAAGGGCAAG
>Ninoe1
GGT---GAGAAAATTCCTGAACCATTCTGCTGGGATGCCAGCTTCGAGGTCTTTTATGCACAGTTGGACACTGAACACAAGGGTCTGTTCAAGGGTGTCTTCGATGTAGCCGCCGACAAG---------GGTAACGCTGGCGCCCTCGCCCATCTGGTGAAAGTAGTGGTCGATCACTTCGCTTACGAGGAGGGTCAGATG---AAGAAGGCCAACTAT------GAGAAC------TTCGACTCCCACAAGAAGCTCCACGAGGAGTTTGTAGGCAAAATCAAAGGACTGAAG---GCG------------CCAGTAGATGATGCCACAGTTCACTTTGCCAAGGACTGGCTGGTCAACCACATCAAGAAGATTGACTTCAAATACAAGGGAAAA
>Ninoe2
GCT---GAGAAAGTACCTGAACCATATGTGTGGGACGAGAGCTTCAAGGTGTTCTATGAAAACCTGGATGAGGAGCACAGAGCCCTGTTCAGAGCTCTCTTCAGCCTGGCTGCAGACAAG---------TCCAGTGCAGTAGCTCTCAAGAGCCTGGTAGATATAGCAGCCTATCACTTCACTGATGAGGAGCTTATGATG---CACAGGGTGAATGAC------AGTAGC------TATGGGTCCCACAAGAAAATCCATGATGAGTTCCTGACCAAGATCCGAGGATTGAAG---GCT------------CCGGTAGATGATAAGACCATCCACTTTGCCAAGGACTGGCTGGTCCACCACATCAAGAAGATTGACTTC---------------
>Ninoe3
CCT---GAGACTATTCCAGAACCCTACGTATGGGACGAGAGCTTCAAAGTCTTTTATGACCAGTTGGACGAGGAGCACAAGGGTCTATTCAAGGCCGTATTCAATATGGCTGAAGACAAG---------GCCAGCGAAAAGGCCCTCCAAGCCCTTGTGGACGTCACAGAGAAACACTTCAGCGCTGAAGAGGAACTGATG---ACCAAGAAGAAATAC------GAGAAC------TTGGACAGTCACAAGAAGATTCACGCGGAGTTTGTGACAAAGATCAAGGGACTAAAA---GCC------------CCAGTGGATGATGCCACAGTTACCTTCGCCAAGGACTGGTTGGTCAACCACATTAAGGGAGTAGACTTCAAATACAAGGGCAAG
>Ninoe4
GGA---GAGAAAATTCCAGAACCCTTTGTATGGGACGAGAGCTTCAAGGTTTTCTATGACAAGCTAGATGACGAGCACAAAGCCCTCTTCAAGGCCGTCTTCGGAGTGGCTGCAGACAAG---------GGCAATGGGTCTGCGCTGAGCAACCTGGTGGAAGTGACCGTCAACCACTTCAATGATGAAGAGGCCATGATG---AAGAAGGCCGGCCAC------GACAAC------TATGACGCCCACAAAAAGGTACATGATGAATTTGTGGCCAAAATCAAAGGACTGAAG---GCC------------CCAGTAGATGATGGCACAGTGCACTTTGCTAAGGACTGGCTGGTGAACCACATCAAGAAAATTGACTTCAAGTACAAGGGGAAA
>Ninoe5
AGC---TTCGAAATTCCAGAACCCTACGTTTGGGACGAGTCTTTCAAAGTGTTCTACGAGCTCCTCGATGAGGAACACAAAGGTCTCTTCAAGGGAATCTTCGATGTTGCAAAAAGTCCA---------GACGATGGAGGCAAACTGCAAGACCTGAAGGACATCGTCTCGAAACACTTTGCTGACGAAGAGGACATGATG---GCCAAGGCAAGTTAC------CCCGAC------CTTGGAAGTCACAAGGAACTCCATGTAGACTTCCTAGCCAAGTTGAAAGAAGTCTCG---GCA------------CCTGTTCCAACAGCAACTGTCGACTTTGCCAAAGACTGGTTGGTGAACCACATCAAAGGAATCGATCATAAATACATCAATAAG
>Oenon1
GGT---TTCGACATTCCTGAGCCATACGTCTGGGATGAGTCCTTCAAAGTCTTCTATGAGCTTCTGGATGAGGAGCACAAGGGTCTGTTCAAGGGCATCTTTGATGTCGCCAAGGCCCCA---------GGTGATGCCGGTGCACTCAAGCACCTGCTCGATGTCACCTGTAAGCACTTCTCTGATGAAGAGGGAATGATG---ACAGCGGCGAGCTAT------CCTGAT------ATCGGGCCCCACAAACAAATGCATGCGGATTTTGTGGCCAAGCTGAAGGGGCTGTCG---ACC------------CCCGTTTCCAATGACACCATCCATTACGCCAAGGACTGGTTGGTGAACCACATCAAAACAACCGACTTCAAGTACAAGGGAAAG
>Oenon2
GAC---TACAAAATCCCTGAACCATTCGTCTGGAGCACCGATTTCCAAGTATTTTACAAAACTTTGGATGACGAGCACAAGGGCCTGTTTGAAGGGATCTTTGCGTGCAATGAGAAGAGG---------GACAGTGCTGATGCATTGAATACTCTCAGAGACAGAGTGGGAACTCACTTCAAGACTGAAGAGGATGCAATG---GATGCAGCCGGATAT------CCA---------TGCGAAGGCCACAAGCAGAAACACAAGGACTTTGTGGAGAAACTGGCTGGACTGTCG---GGT------------ACCCTTTCAGATGAAACCATCCATTATGCCATGGATTGGCTTGTAAACCACATCAAAGGGACTGACTTCCATTACAAAGGAAAG
>Oenon5
GCA---AACACTATCCCTGAACCATTCGAATGGAGCGAGGAATTCCAGGTGTTCTACGAGTCACTGGATAATGAACATAAGGGGCTGTTCAAGGGCGTCGCGGCATGCGCTAAGAAC------------AATAATGCTGACAATCTCAAAGAGCTTAAGAAAGTGATTGAGAAGCACTTCCGTAATGAAGAGAAAGAAATG---GATAAGTCCTGCTAT------GAC---------TGTGTTGCGCACAAGAAGGCCCATGGTGAATTCGAGGCTGTTCTGGCAGGCTTAGCA---GTC------------CCCATCCCTGATGATAAGATCAAGTATGCCAAGCAATGGCTTGTAGACCACATCAAAGGCACTGACTTCAAGTACAAGGGCAAA
>Oligoc1
GGA---CACGCCATCCCAAAACCCTTCAAGTGGAATCCCGAATTCGAGGTGTTTTACGCCCAGTTGGACAAAGAGCATCAGGGCCTGTTCGATGGAATCGCCGCCGTCGACGGAGCCAAA---------GGAGACGCCGGAAAACTGAAAGAGCTGATCCACCTCGTCGAAAAACACTTCAGGAATGAGGAGAAAGCCATG---GATACCGCCAATTAC------GAG---------TGCAAGGCTCACAAGGATATGCACGCGGGGTTCGAGAAGGAATTGGCCGGTCTACCC---AAC------------CCAGTCCAACAGAAACACACCGACTTTGCCATGGATTGGTTGGTGCAACACATCAAGGACACTGACTTCAAGTACAAGGGCAAG
>Oligoc5
GAC---TACAAAATCCCTGAACCATTCGTCTGGAGCACCGATTTCCAAGTATTTTACAAAACTTTGGATGACGAGCACAAGGGCCTGTTTGAAGGGATCTTTGCGTGCAATGAGAAGAGG---------GACAGTGCTGATGCATTGAATACTCTCAGAGACAGAGTGGGAACTCACTTCAAGACTGAAGAGGATGCAATG---GATGCAGCCGGATAT------CCA---------TGCGAAGGCCACAAGCAGAAACACAAGGACTTTGTGGAGAAACTGGCTGGACTGTCG---GGT------------ACCCTTTCAGATGAAACCATCCATTATGCCATGGATTGGCTTGTAAACCACATCAAAGGGACTGACTTCCATTACAAAGGAAAG
>Oligoc7
GCA---AACACTATCCCTGAACCATTCGAATGGAGCGAGGAATTCCAGGTGTTCTACGAGTCACTGGATAATGAACATAAGGGGCTGTTCAAGGGCGTCGCGGCATGCGCTAAGAAC------------AATAATGCTGACAATCTCAAAGAGCTTAAGAAAGTGATTGAGAAGCACTTCCGTAATGAAGAGAAAGAAATG---GATAAGTCCTGCTAT------GAC---------TGTGTTGCGCACAAGAAGGCCCATGGTGAATTCGAGGCTGTTCTGGCAGGCTTAGCA---GTC------------CCCATCCCTGATGATAAGATCAAGTATGCCAAGCAATGGCTTGTAGACCACATCAAAGGCACTGACTTCAAGTACAAGGGCAAA
>Oligoc8
GGT---TACGATATTCCAGAGCCATACGTGTGGGATGACAGTTTCAAAGTTTTCTATGAGAACTTGGATGAGGAACACAAAGGTTTGTTCAAGGGAATATTTGACTGTGCCAAAGCTCCT---------GGAGATGGCAATGCTCTAAGCCATCTGCTAAAGGTGGTCTGTGAGCACTTCAGCGATGAAGAGGGAATGATG---CAAAAAGCGAATTAT------GGAGAC------TTTGCAGTTCACAAGCAGATGCACGATGACTTTGTGGCCAAACTTAAAGGTCTCTCC---TGT------------CCTTTATCTCCTGATACGATCCATTTTGCTAAGGATTGGTTGGTCAACCATATCAAGGGGACCGATCACAAATACAAAGGCAAA
>Ophiod3
ACA---TATCCTATTCCTGAGCCATATTGCTGGGATGAGAGCTTCGCAGTGTTTTATGAACAACTTGATGAGGAACACAAGGGATTGTTCAAGGGCATCTTTGAAGTAGCTAAAGACCCT---------AAAAGTGCTACTGCAGTGGGTGATTTGAAGAAAAAGGTCAAGGATCATTTTGCTTACGAGGAAGGCAAGATG---GCTAACCTAGATGCT------GCATAC------TTAACTGACCACAAGAAGAAGCACAGTGACTTTGTAAGCAAACTGGAAGCTTTGAGT---CCC------------CCAGTAGATGGCAAGAACATCGATTTTGCCAAGGATTGGCTTGTACAACACATCAAAAACACAGATTTCCAATACAAAGGCAAA
>Ophiod5
ACA---TATCCTATTCCTGAGCCATATTGCTGGGATGAGAGCTTCGCAGTGTTTTATGAACAACTTGATGAGGAACACAAGGGATTGTTCAAGGGCATCTTTGAAGTAGCTAAAGACCCT---------AAAAGTGCTACTGCAGTGGGTGATTTGAAGAAAAAGGTCAAGGATCATTTTGCTTACGAGGAAGGCAAGATG---GCTAACCTAGATGCT------GCATAC------TTAACTGACCACAAGAAGAAGCACAGTGACTTTGTAAGCAAACTGGAAGCTTTGAGT---CCC------------CCAGTAGATGGCAAGAACATCGAGTTTGCCAAGGATTGGCTTGTACAACACATCAAAAACACAGATTTCCAATACAAAGGCAAA
>Paralv1
GCA---AACACTATCCCTGAACCATTCGAATGGAGCGAGGAATTCCAGGTGTTCTACGAGTCACTGGATAATGAACATAAGGGGCTGTTCAAGGGCGTCGCGGCATGCGCTAAGAAC------------AATAATGCTGACAATCTCAAAGAGCTTAAGAAAGTGATTGAGAAGCACTTCCGTAATGAAGAGAAAGAAATG---GATAAGTCCTGCTAT------GAC---------TGTGTTGCGCACAAGAAGGCCCATGGTGAATTCGAGGCTGTTCTGGCAGGCTTAGCA---GTC------------CCCATCCCTGATGATAAGATCAAGTATGCCAAGCAATGGCTTGTAGACCACATCAAAGGCACTGACTTCAAGTACAAGGGCAAA
>Paramp1
GGT---TTCGACGTGCCAGAACCATACAAGTGGGACGATTCCTTCATGGTTTTCTACAACACCCTGGACGAGGAGCACAAAGGCCTGTTCATTGGGATCTTCGACCTGTGCAAGGCACCG---------GATAACCAAGCTGCCAAAGAAAGTCTCTACAAATTGTGTGCCGACCACTTCTCAACAGAGGAGGGGATGTTG---GAGAGTTCCAAGTAT------GAAGAA------TTTGCTGCTCACAAAACTATTCACGACAAGTTCCTGACAGACCTGAAGGGCGTAGTG---CTG------------CCGATCTCCATAGAGAAGCAAACATGGGCCAAGGAATGGCTCGTGAACCACATCAAGGGCACAGACTTCAAGTACAAGGGCAAG
>Paramp2
GGT---TTCACTATTCCAGAGCCATACGCATGGGACGAGTCCTTCCGTGTCGACTACGACAGCCTGGACCACGAGCACCAGAACCTGTTCAAGGCCATCTTCGACTGTGCTGCCGCCCCC---------GGCGACGGCGGCAAGCTGGCCGCTCTCGTCGACGTCACGTCCGGTCACTTCTCGAACGAGGAGGGCATGATG---TCCAGTGCCGGCTAC------GGCGAC------TATGCTGCTCACAAGAAGATGCATGACGAGTTCCTGGGAAAGATCAAGGGTCTCAGT---GCA------------CCTATCAATGACGATACCGTCAAGTTCGCCAAGAACTGGCTGGTGACCCACATCAAGGCGACCGACCACAAGTACAAGGGCAAG
>Paramp3
GGT---TTCGATATTCCTGAACCATACGTCTGGGATGAGTCCTTCAAAGTTTTCTATGAGCTGTTGGACGAGGAGCACAAGGGTCTGTTCAAGGGCATCTTCGATGTTGCGAAGGCCCCG---------AGCGATGCCGGTGCCCTCGACCACCTGAAGAAAGTCGTTGAGAAGCATTTCAGTGACGAAGAGGGCATGATG---ACGGCTGCCAACTAC------CCTGAT------ATCGGTCCACACAAGCAGGCCCACGTCGAGTTCGTGGCGAAGCTGAAGGGCCTGACC---ACC------------CCAGTTTCCAACGACACCATCCACTTTGCCAAGGACTGGCTGGTTAACCACATCAAGGGAACCGACTTCAAGTACAAGGGAAAG
>Paramp4
CCT---TACACGGTACCTGAGCCGTATAGCTGGGACAAGAGCTTCATGACTTTCTACGACCAGATCGACAACGAGCACAAGGGACTTTTCCAGGGTCTTTTCGATGTTGGCGTGTACCCT---------GGCAGCGTTGAGACTCTGAGGAAGTGCAGGGAGCTGATGGCTGCTCACTTCGCCTACGAACAGTCGATGATG---CTGAAGGCTAGCTAC------CCAGAG------TACCCCCACCACAAGGCTGCTCACGATGGCTACCTGGCTACTCTCGCCAAGATGGAA---TGC------------CCGGTCAACGCATCCGACGTCGACTACGCCAAGGACTGGTTGGTGCAGCACATCAAGACCGTTGATTTCCCATACAGAGGCAAG
>Paramp5
AAC---TACGCAGTCCCCGAGCCATACCGATGGGAGACCAGCTTCATGGTGTTCTACGAACGCCTGGACGATGAGCACAAGGGTCTCTTCCAGAGCCTGTTTTCTATTGGTACCAACCGC---------GACTCAAAGGCCGCGCTGAAGAAATGCCAGGATCTGATGGTTGGTCACTTCAACTACGAGCAGGGCATCATG---AGCAGGGCCAACTAC------TCCGGC------TTCAAGGAGCACAAGGAGATCCACGACGGATTCATTGCCCATCTCTCCAAGCTGACC---ACC------------CCGGTGTCCGACGAGGAAGTATTCTACTGCAAGAACTGGCTGGCGCAGCACATCAAGAACATTGACTTCGCGTACAGAGGCAAG
>Paramp6
GGT---GTCGAAATTCCAGAGCCATTTAAGTGGGATAAGTCCTTCGAGGTTTTCTACACGAACCTGGACGAAGAACACAAAGGGCTGTTTGATGGCATCTTCGCTTGTTGCGGCGAC------------AACAATGCCGCCAATTTGGCCAGTTTGCTCAAAAGGTGCATTGACCACTTTGCGACGGAAGAGGCAATGATG---GACAAAAACAACTAC------TCAGAG------GTTGTTGGACACAAGGCAATCCACAAGAAGTTCATCGCCGATTTGACGGCAGTTGCA---GCG------------CCACTTAACGCCGAACAAGTTCACTGGGCGAAAGACTGGCTGGTCAACCACATTTGCACCAATGACTTCAAATACAAGGGCAAA
>Paramp8
GGT---TTCGATATTCCAGAGCCATTCGTATGGGATGAGTCCTTCAAAGTGTTCATTGAGACGCTGGATGAAGAACACAAAGGCCTGTTTGCTGGAATCTTCGACGTGGCGGCCAATCCC---------GGTTGTGGCAAATCTCTGGATTCGCTCAAGGGTCTCGTCTCGAAACACTTTGCTGACGAAGAGGGCCTGATG---GAGGCGGCCAAGTAC------CCGGAT------CTGGAGAGTCACCGGAAGTTGCATGTGGAGTTCGTCGAGAAGGTGAACAAAGTAGCC---ACA------------CCCGACTCCGGCGACACCATCGGCTTCGCCAAGGACTGGTTGGTCAACCATATCAAGGGCATTGACCACAAGTATATCAACAAG
>Paramp9
GGT---TTCCCCGTACCAGATCCATTTGCTTGGGATCCTAGCTTCAGGACCTTCTACTCCAACATTGATGATCAACACAAGTATCTGTTCAATGGCGTCCTCAACCTGAGCTTGGAT------------GACAATGCAGAGAACCTCAATGAACTCCGCAGAGTGTGTGGTCAGCACTTCTTGTGTGAGGAGACGATGATG---CAGGCCTCCCAGTAT------GCTTTC------TATGATGAACACAAGAAGGTCCATGATGAATTCCTCCACCGTCTGGACAACTGGCAT------------------------------GCAGATTTCGACTATGCCAAGAACTGGCTTGTGAACCACATCAAGACCATTGAC------------------
>Pectin1
GGT---GAGAAAATTCCTGAACCATTCTGCTGGGATGCCAGCTTCGAGGTCTTTTATGCACAGTTGGACACTGAACACAAGGGTCTGTTCAAGGGTGTCTTCGATGTAGCCGCCGACAAG---------GGTAACGCTGGCGCCCTCGCCCATCTGGTGAAAGTAGTGGTCGATCACTTCGCTTACGAGGAGGGTCAGATG---AAGAAGGCCAACTAT------GAGAAC------TTCGACTCCCACAAGAAGCTCCACGAGGAGTTTGTAGGCAAAATCAAAGGACTGAAG---GCG------------CCAGTAGATGATGCCACAGTTCACTTTGCCAAGGACTGGCTGGTCAACCAC---------------------------------
>Pectin2
GGT---TACGACATTCCAGAACCATACTGCTGGGACGAATCCTTCAAAGTCTTTTACGAGCAGATAGACGAGGAGCACAAGAAAATCTTCAATGCCATCTTTGATTTGGCGAAAGCACCT---------GGAGACGGTGGCGCCCTCTCGGCACTGACCAAGATCACCACCGATCACTTTTCTTTCGAAGAGGGAATGATG---AAGAAGGCCAACTAT------CCGGAA------TTCGACGCACACCACGCCATCCACGTGGAATTTCTCGGCAAACTGAATGGTCTCAAG---TGT------------CCCGTCTCGGGAGACACCATTCAATTCGCCAAGCAATGGCTGGTCGACCACATCAAAGGCACTGACTTCAAGTACAAAGGAAAG
>Pectin3
GGT---TACGACATCCCCGAGCCATACGTATGGGACGAGTCCTTCAAAGTTTTCTACGATAAACTGGACGAGGAGCACAAGGGCCTGTTCAAGGGATTGTTCGATGTCGCCGGCGACAAG---------GCCAGTGCTGGCAAGCTCGCACATCTCGTAGGAGCCGTCGACGCTCACTTCAAGAATGAGGAGAGCATGATG---CAGGCCAAGAGCTAC------GCAGAC------TTCCCCACCCACAAGCAGGCCCATGAGGCCTTCCTCAGCAAGATCAAGGGACTCAAG---GCC------------CCCGTCGATGATGCCACAGTCCACTTCGCCAAGGACTGGCTGGTCACCCACATCAAGGGAACCGACTTCAAGTACAAGGGAAAG
>Pectin4
AGC---TTTGAAATTCCGGAGCCATTCGTCTGGGATGAGACCTTCAAAGTCTTTTATGACAACTTGGACGAGCAGCATCGGACGCTGTTCCGTTCGATCTTCGACATGTGCAACGATACC---------AAGGATAAGATGAGGCTCGATTGCATGATCTCCGTCATGGTCGCACACTTCCTCACTGAAGAGATAATGATG---AAGCGTGCCAATTAC------CCGGAC------TACACGACCCACAAGGCGATGCATGACGAATTCGTGATGAAGCTGAAAGGACTGCAC---TGC------------CCGATCACTAACAACGATCTGCATTACTGCAAGGACTGGCTGGTCAACCACATCAAAGGCACGGATCACAAGTACAAGAACAAG
>Pectin5
GGT---TTCGATATTCCAGAGCCATTCGTATGGGATGAGTCCTTCAAAGTGTTCATTGAGACGCTGGATGAAGAACACAAAGGCCTGTTTGCTGGAATCTTCGACGTGGCGGCCAATCCC---------GGTTGTGGCAAATCTCTGGATTCGGTCCAGGGTCTCGTCTCGAAACACTTTGCTGACGAAGAGGGCCTGATG---GAGGCGGCCAAGTAC------CCGGAT------CTGGAGAGTCACCGGAAGTTGCATGTGGAGTTCGTCGAGAAGTTGAACAAAGTGGCC---ACA------------CCCGTCTCCGGCGACACCATCGTCTTCGCCAAGGACTGGTTGGTCAACCATATCAAGGGCATTGACCACAAGTATATCAACAAG
>Pectin6
AAC---TACGCAGTCCCCGAGCCATACCGATGGGAGACCAGCTTCATGGTGTTCTACGAACGCCTGGACGATGAGCACAAGGGTCTCTTCCAGAGCCTGTTTTCTATTGGTACCAACCGC---------GACTCAAAGGCCGCGCTGAAGAAATGCCAGGATCTGATGGTTGGTCACTTCAACTACGAGCAGGGCATCATG---AGCAGGGCCAACTAC------TCCGGC------TTCAAGGAGCACAAGGAGATCCACGACGGATTCATTGCCCATCTCTCCAAGCTGACC---ACC------------CCGGTGTCCGACGAGGAAGTATTCTACTGCAAGAACTGGCTGGCGCAGCACATCAAGAACATTGACTTCGCGTACAGAGGCAAG
>Pectin7
GGT---TTCGATATTCCTGAACCATACGTCTGGGATGAGTCCTTCAAAGTTTTCTATGAGCTGTTGGACGAGGAGCACAAGGGTCTGTTCAAGGGCATCTTCGATGTTGCGAAGGCCCCG---------AGCGATGCCGGTGCCCTCGACCACCTGAAGAAAGTCGTTGAGAAGCATTTCAGTGACGAAGAGGGCATGATG---ACGGCTGCCAACTAC------CCTGAT------ATCGGTCCACACAAGCAGGCCCACGTCGAGTTCGTGGCGAAGCTGAAGGGCCTGACC---ACC------------CCAGTTTCCAACGACACCATCCACTTTGCCAAGGATTGGCTGGTTAACCACATCAAGGGAACCGACTTCAAGTACAAGGGAAAG
>Pectin8
GGT---TACGATATTCCAGAGCCATTCTGCTGGGACGAGTCGTTCAAAGTGTTCTATGACACACTGGACGAGCAGCACAAGGGTCTGTTCAACGCCATCTTCGACTGTTCCAAGAAGCCC---------GAAGACGCGAAGGCTCTGCAGCATCTCGACCAGGTCATCGTCGCCCATTTCAACACGGAAGAGCAAATGATG---AAGGCCAAGCACTACCCGGATGCTGAC------TTCACACCACACAAAAAGGCCCATGACGACTTCGTTGCAACGCTGAAAGGCCTCAAG---ACT------------CCTCTGTCTGGGGACAACATCCACTATGCCAAG---------------------------------------------------
>Pectin9
CCT---TTCACAGTTCCCGAACCATACTGCTGGGATGACAGCTTCATGACTTTCTACGACCAGGTAGACAACGAGCACAAGGGACTTTTCCAGATCATTTTTGATGTTGCCATCAACCCC---------ATCTGCTCGGAAACCTTGAAGAAGTGCCTGGACTTGATGGTTGCTCACTTCACATATGAGCAGGGAGTCATG---ATCAGGGCCAACTAC------CACGGC------TTCCCGGCCCACAAGGCTGCGCACGATGAGTTCATTGGAAAGCTCAGCAGGTTGACG---GCC------------CCAGTCAATAGCGACGATGTCGACTTCTGCAAGGACTGGCTCGTCCAGCACGTCAAGAACTTTGACTTTGACTACAGAGGCAAG
>Peob2
GGT---GAGAAAATTCCTGAACCATTCTGCTGGGATGCCAGCTTCGAGGTCTTTTATGCACAGTTGGACACTGAACACAAGGGTCTGTTCAAGGGTGTCTTCGATGTAGCCGCCGACAAG---------GGTAACGCTGGCGCCCTCGCCCATCTGGTGAAAGTAGTGGTCGATCACTTCGCTTACGAGGAGGGTCAGATG---AAGAAGGCCAACTAT------GAGAAC------TTCGACTCCCACAAGAAGCTCCACGAGGAGTTTGTAGGCAAAATCAAAGGACTGAAG---GCG------------CCAGTAGATGATGCCACAGTTCACTTTGCCAAGGACTGGCTGGTCAACCACATCAAGAAGATTGACTTCAAATACAAGGGAAAA
>Peob3
AGC---TTCGAAATTCCAGAACCCTACGTTTGGGACGAGTCTTTCAAAGTGTTCTACGAGCTCCTCGATGAGGAACACAAAGGTCTCTTCAAGGGAATCTTCGATGTTGCAAAAAGTCCA---------GACGATGGAGGCAAACTGCAAGACCTGAAGGACATCGTCTCGAAACACTTTGCTGACGAAGAGGACATGATG---GCCAAGGCAAGTTAC------CCCGAC------CTTGGAAGTCACAAGGAACTCCATGTAGACTTCCTAGCCAAGTTGAAAGAAGTCTCG---GCA------------CCTGTTCCAACAGCAACTGTCGACTTTGCCAAAGACTGGTTGGTGAACCACATCAAAGGAATCGATCATAAATACATCAATAAG
>Peris1
GGT---TTCGATATTCCAGAGCCATTCAAGTGGGATGCCTCCTTCGAGGTTTTCTACAAGAAGTTGGACGATGAACACAAGGCCATCTTCGACTCCATCTTCGCCGTGTGCAACGGA------------AACAACGCGGACAACCTGAAGAAGATGGTTGACGTGACAGCCAACCACTTCTCCGACGAGGAGGGCATGATG---AAGAGTGCTAACTAT------GCCGAC------TTCGACAGCCACAAGAAGAAGCATGAGGACTTCCTTGTAGTCATCAGGGGACTGTCT---GCT------------CCCGTCGGTGACGACAAGCTCCACTATGCTAAGGACTGGCTGGTGAACCACATCAAGGGAATCGACTTCCAGTACAAGGGCAAG
>Phacol1
GGT---TTCCCAGTTCCAGATCCATACGTTTGGGATGAGTCCTTCAAGGTCTTCTATGATGACCTGGACAACCAGCATAAGCAGCTTTTCCAGGGACTTTTCAGCATGGGTGCTAACCCA---------GGCAGCCAGGCTGCCCTTGACAACGCCTACGCTGTTCTGAACAGCCACTTCCTCTTCGAGGAGGCCGCCATG---CAGGTCGCCAAGTAC------GCTGGC------TACCCCCCACACAAGAAGGCCCATGACGACTTCTTGGCTGAGGTCCATGGAAAGAGC---GTC------------CCACTCGATGCCGGTTTCGTCAACTATACAAAGGACTGGCTGGTACAACACATCAAGACGATTGACTTCAAGTACAAGGGCAAG
>Phasc1
GGT---TGGGAAATTCCAGAGCCTTACGTTTGGGACGAGTCCTTCAAAGTTTTCTATGAGCATCTGGATGATGAGCACAAGAAGATATTTAAGGGCATCTTTGACTGTATACGTGAC------------AACAGTGGGCCAAACCTTACAACCCTTATCAATGTCACCACCAACCACTTCACTCATGAGGAGGCAATGATG---GACGCAGCCAAATAC------TCCGAA------GTTGTGCCCCACAAAAAGCTCCACAAGGACTTTCTGGACAAGCTTGCAGGACTGTCG---GCA------------CCTGTGCCTGCGAAAGACGTCGACTATTGCAAGGAATGGTTGGTGAATCACATCAAGGGCACAGACTTCAAATACAAAGGAAAA
>Phasc2
GGA---TACGAAATTCCTGAGCCATACGTATGGGACGAGAGCTTCAAGACCTTTTATGACAACATTGATGACGAACATAAGGGGCTGTTTAAGGGTGTGTTTGACTGTGCTAAAGACAAG---------AGCAGCGCCGCAGCACTGGCTCACCTTGTACAGGTGGTGGACACCCATTTCAGCAATGAAGAGGCGATGATG---GACAAAGCTAAGTAT------TCTGAA------GTAGTACCACACAAAGCAGCTCACAAAGATTTTCTTGGCAAGATCAGAGCACTCAAA---GCA------------CCCCTGGATGATGGCACCATAGACTACGCAAAGGACTGGTTGGTGAATCACATTAAAGGAACTGACTTCAAATACAAGGGAAAG
>Phasc4
GGT---TTTCCTATTCCAGATCCATACTGTTGGGACACTTCCTTCAGGACTTTCTACACCATCATCGATGATGAGCACAAGACCCTCTTCAATGGCATCTTTCTGCTCACCAAAAAG------------GACGATACTGACGGTCTGAATGAACTCCGTAGGTGTACCGGAAAGCATTTCTTGAATGAGGAGAACCTGATG---TTGGCCTCTCAGTAT------GCCGGC------TATGATGAACACAAGGCGGCTCATACTGAATTCATTCGCAGGCTTGATAGCTGGGAC------------------------------GGTGATCTCACCTATGCCAAGAAATGGCTGGTCGACCACATCAAGACCATTGACTTCAAGTACAGGGGCAAG
>Phasc5
GGC---TTCGACATTCCCGAACCATTCGTCTGGGACGACAGCTTCAAAGTCTTCTATGACAACCTGGACGACGAACACCGCACTCTATTCAAGGCCGTGTTCGAATGTGCCAAGGACCCC---------AGCAGCGGCTCGGCACTCGCGAATCTCGTCTCCGTTACCGGCAACCACTTTAAGGATGAGGAGGGCATGATG---AAGGCCAAAAGCTAC------GGTAGC------TTCGGGGCACACAAGAAGGCCCATGACGATTTCCTGGGCCAGATCAGTGGTCTGAAG---GCA------------CCGCTAGATAGCGCCACCCTTCACTTCGCCAAGGACTGGCTGGTGAATCACATCAAGGGTATTGACTTCAACTACAAGGGAACG
>Phasc7
GGC---TTTGAAATCCCCGAACCCTACATTTGGGACGAATCCTTCCGCACCTTCTACGATACGGTGGACGATGAACACAAACTGCTCTTCCAGGGCGTGTTTGGAGTGGCGGAGAACCCC---------GGCAGTCAGGGAGCAGTCGACTACATGTACACCGTTATGTCTTACCACTTCGCGGACGAGGAGGGCATGATG---CAGCGCGCTAACTAC------GACGGT------TACGACACACACAAAATCTGCCACGACGAGTTCCTGGCGAAGATCAAG---GTCTCC---GCC------------CCAGTCGACAGCGATTTCCTGGTCTACGCCAAGAACTGGCTGGTCAACCACATCAAGACTATTGACTTCAAGGACAAGGGCCAG
>Phasc8
GGG---TATGAAATACCAGAGCCGTACATTTGGGACGAATCTTTTATGGTTTTCTATACAGATCTTGACGCAGAACACAAGAAGCTGTTCGAAGCCTGTTTCGACTGTTCCAAGGATAAG---------GACAGTCAAGAAAATGTAGATAAGTTCTGCGAGGTGACCGAGGATCACTTCACCAATGAGGAGGTGTACATG---ATGAGAGCGCTGTAC------CCCGCC------TTCTTGCCCCACAAGAAGATGCACGACGATTTTCTCATGAGGCTACTGGAGTTGAAG---GCG------------CCTATATCCGACCAGGACGTGTTTTTCGCCAAAGACTGGCTGGTGAATCACATCAAGACCACGGATTTCAAGTACATCGGCAAG
>Phasc9
GGC---TTCGATATTCCTGAACCATTCGTCTGGGACGAGAGCTTCAAAGTCTTCTATGAAAAAATTGACGGGGAGCACAAGAATCTGTTCAAGGCCGTGTTCGGATGTGCCAAGGAGCCT---------GGTAGCGCATCTGCGCTGACAAATCTCGTCGAAGTTACAGCGAACCACTTTGAAAATGAGGAGGGTATGATG---ACGGCCAAAAACTAC------GCTGGC------TACCCTCCACACAAGAAGGCTCACGACGAGTTCCTGGGCAAGATCAAGGGTCTGAAA---GCA------------CCGCTAGATGACGCAACTCTTAACTTCGCCAAGGACTGGCTTGTGAACCACATCAAGGGTACCGACTTCAAGTACAAGGGAGCT
>Phasc10
GGT---TTCGATATTCCAGAGCCATTTGTATGGGATGCGAGCTTCAAAGTGTTCTATGAAAACCTAGACGACGAGCACCGTAATATTTTCAAGGCCCTGTTCGATGTCTCCGCCGACCAA---------AAGAGCGCCTCCGCCCTCGCAGCCCTGATCGACGTCACCGCCAACCACTTCTCACACGAGGAGGGGATGATG---CAAAAAGCAAACTAC------GCCGGC------TACCCTCCTCACAAGAAAATGCACGAAGACTTCCTCACCAAGATTCGGGGGCTGAAG---GCG------------CCGCTAGATGACGGCACCGTCCACTATGCCAAGGACTGGTTGGTGAACCACATCAAGACAACCGACTTCAAGTACAAGGAGAAG
>Phasc11
CCT---CACGCAATTCCAGAGCCATACTGCTGGGACGAGAGCTTCCGAGTGTTCTATGACCAGCTGGATGAAGAGCACAAGGGTCTGTTCAATGGGATCTTTGACTGTGCAAAGAACCGT---------GGAGACAAAGGAAAGTTTGACAGCCTCTACGCGCTGTTGGCCGGCCATTTCAAATTTGAAGAGGGCATGATG---GAGAAAGCCAAGTAC------TCGGAG------TTCTCTGCTCACCGGGACATCCATAACGGCTTCCTCGCCAAAGTGAAGGCGCTCGAG---ATC------------CCACTCACTGACGCATCAGTCGACTTTGCCAAGAACTGGCTCGTGCAGCACATCAAGGACGTC---------------------
>Phasc12
TCT---TTTGAAATCCCAGAACCATACGTATGGGACGAGTCATTCAAAGTGTTTTATGACAATCTGGATGATGAGCACAAGGGTTTGTTTAAAGGAATCTTCGCTGTGGCAGCAAAGCCC---------CCCGATGGCAATGCACTCAGCACCCTGGTGACAGCCGTGGACGACCACTTCAAGTATGAAGAGGGAGAGATG---CAGAAAAATAAGTAT------GCCGAT------TATCCTTCCCACAAGAAAATTCATGATGAGTTCCTTGGAAAACTTAGAGGACTGAAA---GCA------------CCAGTTGATGACAAAACCGTCCATTTTGCCAAAAATTGGCTGGTCCAGCACATCAAGACCATCGACTTCCAATACAAGGGCAAG
>Phasc13
GGT---TTTCCTATTCCAGAGCCATACTGTTGGGACACCTCCTTCAGGACTTTCTACAACATCATCGATGACGAACACAAGACGCTTTTTAACGGCATCTTTCTGCTCGCCCATGAG------------GACACCGCAGACCATCTTAATGAGCTGCGCAGGTGTACCGGAAAGCACTTCCTGAATGAGCAGCATCTGATG---GAGAAATCCCAGTAT------GCTGGC------TTTGCTGAACACAAGAAGGCTCATGACGATTTCATCCATAGGCTGGACACCTGGAAT------------------------------GGTGATATCCAGTATGCCAAGGAGTGGCTGGTTAACCACATCAAGACCATTGACTTC---------------
>Phasc_1
GGT---TTCCCGATTCCGGATCCATACGTCTGGGATCCGTCCTTCAGGACTTTTTACTCAATCATCGATGATGAGCATAAGACTCTCTTCAACGGAATCTTCCATCTGGCTATCGAC------------GACAACGCTGACAACTTGGGAGAACTCCGTAGATGTACTGGAAAGCATTTCCTGAATGAGCAGGTTCTGATG---CAGGCTTCCCAGTAT------CAGTTC------TACGATGAGCATAAGAAGGAGCATGAAACTTTCATCCATGCCCTCGACAACTGGAAG------------------------------GGAGATGTCAAGTGGGCTAAGAGCTGGCTGGTCAACCACATCAAGACTATTGACTTCAAGTACAAGGGGAAG
>Rand1
GGC---TACGATATACCAGAACCATTTGTTTGGGACGACAGCTTCAAAGTGTTCTACGAGAACCTGGATGAGGAGCACAAGGGGCTGTTCAAGGGAATCTTTGACTGTGCCAAAGCTCCA---------GGAGATGCAAATGCTCTGAGTCATTTACTGAAAGTCGTCTGTGACCATTTTAAGGATGAGGAGGGAATGATG---CAGAAAGCCAACTAT------GGAGAA------TTTCCAGTACACAAACAGATGCATGATGACTTCGTTGCCAAGCTCAAGGGCCTTTCC---TGC------------CCTCTGTCTGCTGATACCATTCATTTTGCCAAAGATTGGCTGGTGAATCACATCAAAGGCACGGATCACAAGTACAAAGGCAAA
>Rand2
GGA---CACGCCATCCCAAAACCCTTCAAGTGGAATCCCGAATTCGAGGTGTTTTACGCCCAGTTGGACAAAGAGCATCAGGGCCTGTTCGATGGAATCGCCGCCGTCGACGGAGCCAAA---------GGAGACGCCGGAAAACCGAAAGAGCTGATCCACCTCGTCGAAAAACACTTCAGGAATGAGGAGAAAGCCATG---GATACCGCCAATTAC------GAG---------TGCAAGGCTCACAAGGATATGCACGCGGGGTTCGAGAAGGAATTGGCCGGTCTACCC---AAC------------CCAGTCCAACAGAAACACACCGACTGC------------------------------GACTCTGCG------------------
>Rand3
GGC---CACGATATCCCCGAACCTTTCAAGTGGGATCAATCTTTCACAACCCTTTATGCACAAATTGATGAAGAACATAGAGGACTCTTTGATGGCATATTTAATTGTATCAAAGGG------------AATAACCAGGGAAATCTCGATGCTCTGAAGGGAAAGATCGCGGCCCACTTCGCCTATGAGGAGGGTCAGATG---CAAGGAAAAGGCTAT------TCCGGT------TTTGCTGGACACAAGGAGGCACATGATGATTTCCAGCATAAACTTCAAGGGAAGGGA---GCA------------CCACTCAGTACCGGTGATGTCAAATGGGCCAAGGAATGGCTGGTGAATCACATCAAGGACACAGACTTCAAATACAAAGGCCAG
>Rand4
AGT---TTTCCAATTCCAGAACCTTTTGTTTGGGATGACAGTTTTAAAGTGTTCTATGAGAACCTAGACGAGGAGCACAAAGGTTTATTCAAAGCGATATTTGAATGCGCTAAAACGCCA---------GACAATGCAGGCGCACTAGCGCATCTGATCAAAGTGGTTGGAGAGCATTTTGCGGATGAAGAAAGCATGATG---ACAAAGGCTAATTTT------GCTGAC------TTGGCTACACATAAACAAGTTCACGAAGAATTCCTTGGAAAGATCAAAGGACTCTCT---ACG------------CCGTTGTCGGATGACACCGTTAAATTCGCAAAAGAATGGTTGGTTACTCACATTAAAGGTACAGACTTCAAATACAAAGAAAAA
>Rand5
GGT---TTCGACATTCCTGAGCCATACGTCTGGGATGAGTCCTTCAAAGTCTTCTATGAGCTTCTGGATGAGGAGCACAAGGGTCTGTTCAAGGGCATCTTTGATGTCGCCAAGGCCCCA---------GGTGATGCCGGTGCACTCAAGCACCTGGTCGATGTCACCTGTAAGCACTTCTCTGATGAAGAGGGAATGATG---ACAGCGGCGAGCTAT------CCTGAT------ATCGGGCCCCACAAACAAATGCATGCGGATTTCGTGGCCAAGCTGAAGGGGCTGTCG---ACC------------CCCGTTTCCAATGACACCATCCATTACGCCAAGGACTGGTTGGTGAACCACATCAAAACAACCGACTTCAAGTACAAGGGAAAG
>Rand6
GGT---CATGACATCCCCGAGCCGTTCGTCTGGGACGAGTCGTTCCGCGTCTTCTATGAGCAGCTCGATGAGGAACACAAGGGACTGTTCAAGGGGATCTTCGACGTGGCTGCCAAGCCG---------TCAGACGCCAGTGCTCTGTCACATCTCGTCACCGTCGTCAAGAACCACTTCAACCATGAGGAGGAGATGATG---AAAGCGAAGAACTAC------GCCGAA------CTGGCGCCACACAAGCAGATGCACGACGACTTCGTCGCAAAGATCAGCGCGCTCGCC---GTA------------CCCGTCAGCGCAGACACGGTGCACTTCGCCAAAGACTGGCTGGTGAACCACATCAAGGTGACTGACTTCAAGTACAAGGACAAG
>Schiz2
GGC---TTCCCCATCCCTGAACCTTTCTGCTGGGACTCCTCCTTCGAGGTTTTCTATGCCCACCTGGACAGTGAGCACAAGGCTCTGTTTAAGGCCGTCTTCGACTGCGCCAGAGATCAC---------AAGAGTTCTGGTTGCCTTGCCAACCTTTGTGCTGTTACTGCCAACCACTTCAGCGATGAAGAGGAAATGATG---AAGGCTGCTGGATAT------GGTGGC------TATGGTGATCACAAGAAGGCTCATGATGACTTCCTTGCCAAGATCCGTGGCCTGCAT---ACC------------CCTGTGGATGATGGCACCATCCACTATGCCAAGGATTGGCTGGTCAACCACATCAAGGGAACTGACCCCAACTCCAAGGGCACG
>Sparg1
GGT---TTCGATATTCCAGAGCCATTCGTATGGGATGAGTCCTTCAAAGTGTTCATTGAGACGCTGGATGAAGAACACAAAGGCCTGTTTGCTGGAATCTTCGACGTGGCGGCCAATCCC---------GGTTGTGGCAAATCTCTGGATTCGCTCAAGGGTCTCGTCTCGAAACACTTTGCTGACGAAGAGGGCCTGATG---GAGGCGGCCAAGTAC------CCGGAT------CTGGAGAGTCACCGGAAGTTGCATGTGGAGTTCGTCGAGAAGTTGAACAAAGTGGCC---ACA------------CCCGTCTCCGGCGACACCATCGTCTTCGCCAAGGACTGGTTGGTCAACCATATCAAGGGCATTGACCACAAGTATATCAACAAG
>Sparg2
GGT---TACGACATTCCAGAACCATACTGCTGGGACGAATCCTTCAAAGTCTTTTACGAGCAGATAGACGAGGAGCACAAGAAAATCTTCAATGCCATCTTTGATTTGGCGAAAGCACCT---------GGAGACGGTGGCGCCCTCTCGGCACTGACCAAGATCACCACCGATCACTTTTCTTTCGAAGAGGGAATGATG---AAGAAGGCCAACTAT------CCGGAA------TTCGACGCACACCACGCCATCCACGTGGAATTTCTCGGCAAACTGAATGGTCTCAAG---TGT------------CCCGTCTCGGGAGACACCATTCAATTCGCCAAGCAATGGCTGGTCGACCACATCAAAGGCACTGACTTCAAGTACAAAGGAAAG
>Sparg3
CCT---TACACAGTACCTGAGCCGTATAGCTGGGACAAGAGCTTCATGACTTTCTACGACCAGATCGACAACGAGCACAAGGGACTTTTCCAGGGTCTTTTCGATGTTGGCGTGTACCCT---------GGCAGCGTTGAGACTCTGAGGAAGTGCAGGGAGCTGATGGCTGCTCACTTCGCCTACGAACAGTCGATGATG---CTGAAGGCTAGCTAC------CCAGAG------TACCCCCACCACAAGGCTGCTCACGATGGCTACCTGGCTACTCTCGCCAAGATGGAA---TGC------------CCGGTCAACGCATCCGACGTCGACTACGCCAAGGACTGGTTGGTGCAGCACATCAAGACCGTTGATTTCCCATACAGAGGCAAG
>Sparg4
GGT---TACGATATTCCAGAGCCATTCTGCTGGGACGAGTCGTTCAAAGTGTTCTATGACACACTGGACGAGCAGCACAAGGGTCTGTTCAACGCCATCTTCGACTGTTCCAAGAAGCCC---------GAAGACGCGAAGGCTCTGCAGCATCTCGACCAGGTCATCGTCGCCCATTTCAACACGGAAGAGCAAATGATG---AAGGCCAAGCACTACCCGGATGCTGAC------TTCACACCACACAAAAAGGCCCATGACGACTTCGTTGCAACGCTGAAAGGCCTCAAG---ACT------------CCTCTGTCTGGGGACAACATCCACTATGCCAAGGACTGGCTTGTCAACCACATCAAGGGAATCGATTTCAAGTACAAAGGAAAG
>Sparg5
AGC---TTTGAAATTCCGGAGCCATTCGTCTGGGATGAGACCTTCAAAGTCTTTTATGACAACTTGGACGAGCAGCATCGGACGCTGTTCCGTTCGATCTTCGACATGTGCAACGATACC---------AAGGATAAGATGAGGCTCGATTGCATGATCTCCGTCATGGTCGCACACTTCCTCACTGAAGAGATAATGATG---AAGCGTGCCAATTAC------CCGGAC------TACACGACCCACAAGGCGATGCATGACGAATTCGTGATGAAGCTGAAAGGACTGCAC---TGC------------CCGATCACCAACAACGATCTGCATTACTGCAAGGACTGGCTGGTCAACCACATCAAAGGCACGGATCACAAGTACAAGAACAAG
>Sparg6
GGC---TTCGATATTCCTGAACCGTACGTCTGGGACGAATCTTTCCGTGTTTTCTATGAGAACCTGGACGAGGAGCATCGAGGTCTCTTCAAGGGCATCTTCGATTGCGCCAAGAACCCA---------TCGGATGCTGACGCCTTGTCTCACCTCAAGTCCGCCGTCAAGACACATTTCACCAACGAAGAGGGAATGATG---ACGTCAGCCAAGTAT------CCGGAT------TTCAATAACCACAAGCCACTGCACGAGGAGTTCCTCAAGACCCTGAACGGATTGACC---ACT------------CCTCTCTCTCAGGACACCATCAAGTTCGCCAAAGAGTGGCTCGTCAACCACATCAAAACGACGGACTTCAAGTACAAAGGCAAG
>Sparg7
AAC---TCCGCAGCCCCGGAGCCATACCGATGGGAGACCAGCTTCATGGTGTTCTACGAACGCCTGGACGATGAGCACAAGGGTCTCTTCCAGAGCCTGTTTTCTATTGGTACCAACCGC---------GACTCAAAGGCCGCGCTGAAGAAATGCCAGGATCTGATGGTTGGTCACTTCAACTACGAGCAGGGCATCATG---AGCAGGGCCAACTAC------TCCGGC------TTCAAGGAGCACAAGGAGATCCACGACGGATTCATTGCCCATCTCTCCAAGCTGACC---ACC------------CCGGTGTCCGACGAGGAAGTATTCTACTGCAAGAACTGGCTGGCGCAGCACATCAAGAACATTGACTTCGCGTACAGAGGCAAG
>Sparg8
GGT---TTCGATATTCCTGAACCATACGTCTGGGATGAGTCCTTCAAAGTTTTCTATGAGCTGTTGGACGAGGAGCACAAGGGTCTGTTCAAGGGCATCTTCGATGTTGCGAAGGCCCCG---------AGCGATGCCGGTGCCCTCGACCACCTGAAGAAAGTCGTTGAGAAGCATTTCAGTGACGAAGAGGGCATGATG---ACGGCTGCCAACTAC------CCTGAT------ATCGGTCCACACAAGCAGGCCCACGTCGAGTTCGTGGCGAAGCTGAAGGGCCTGACC---ACC------------CCAGTTTCCAACGACACCATCCACTTTGCCAAGGATTGGCTGGTTAACCACATCAAGGGAACCGACTTCAAGTACAAGGGAAAG
>Stern1
GGA---TTCGAAATTCCGGAGCCATTTAAATGGGATGACAGCTTCTGTGTCTTCTACGCCACATTGGACGAACAGCATAAACAACTTTTCCAGTGCCTCGCCGATTGTGGTACATCCCCT---------GGTGACGATAAGTGCCTGCAAAAGCTGTTGGAGACGGTAGTCAATCACTTCGCGGAAGAAGAGAAAATGTTC---TCCACATTTAAGTAC------GCCGAT------GAAGCTAGCCACAAAGCGGTCCATGCTGCTTTTGTTAGTGATGCCAGCGGCCTTAAA---TGC------------CCCATCGGTTCCGACAAAATCGCTTGGGCCAAGGACTGGCTGGTGACCCACATCAAGGGAACAGATTTCAAATACATGGGAAAA
>Stern2
GGA---TTTGAAGTTCCAGAGCCGTACGTGTGGGACGAGAGCTTCCGTGTCTTCTATGACACCCTGGACAACGAACACAAGAACTTGTTCAAGTGTTTGTTCGACTGCACAAACAGCCCT---------GGAGATGGCAAGTGCCTGCAGAGTCTCCTGACAACTGCCACCAACCATTTCAAAACGGAAGAGGCAATGTTC---AGCAAGAGCAGTTAT------GCTGAT------GCCGCCAGCCACAAGGCCATCCATGACGGTTTCCTGGCTGACGCCGGCGGCCTATCC---ACC------------CCACTTCCGGCAGACAAGATCGCATGGGCCAAGGACTGGCTAGTCAACCACATCAAGGGTACAGACCACAAATACATTGGCAAA
>Stern3
GGT---TTTGATATTCCTGAGCCATATGTGTGGGATGAGAGCTTCCGAGTCTTCTATGACAGTTTGGATGAGGAACACAAGGGTTTATTCAAGGGCATCTTTGACGTAGCAAACAGTCCC---------GGAGACAACAGTTGTCTACAGCACCTGGCCAAGGCTGTCAAAGATCATTTTGTGACCGAAGAGGCCATGATG---AAATCGGCGAACTAC------GCTGAC------CTGGGCTCTCATAAGAAGATACACGACAAGTTTCTGGGTGATCTGGGAACACTTAAA---TGT------------CCGGTGAATGACGGTCAGGTCAACTTTGCCAAAGACTGGTTGGTCAACCACATTAAGGGTACAGACCTGAAGTATGTAGGCAAG
>Syllis
GGA---TTTGAAGTTCCAGAGCCGTACGTGTGGGACGAGAGCTTCCGTGTCTTCTATGACACCCTGGACAACGAACACAAGAACTTGTTCAAGTGTTTGTTCGACTGCACAAACAGCCCT---------GGAGATGGCAAGTGCCTGCAGAGTCTCCTGACAACTGCCACCAACCATTTCAAAACAGAAGAGGCAATGTTC---AGCAAGAGCAGTTAT------GCTGAT------GCCGCCAGCCACAAGGCCATCCATGACGGTTTCCTGGCTGACGCCGGCGGCCTATCC---ACC------------CCACTTCCGGCAGACAAGATCGCATGGGCCAAGGACTGGCTAGTCAACCACATCAAGGGTACA---------------------
>Them1
GGT---TTCGATATTCCAGAGCCATACGTATGGGACGAGAGCTTCAGGGTTTTCTATGAAACCCTGGATACAGAACACAAGGGCTTGTTTCAGGGAATTTTCGCCTGCATCGGAGAA------------AACAGTCAAGGCAACCTGGACACCCTTAGGGATAAAGTAGAAAAGCACTTCTCAACAGAAGAGGGTATGATG---AAGAAGAATAACTAT------GCGGAT------TATGAATCACACAAGAAGTTACATGCGGAGTTCGTGGGAAAACTTGCGGCTCTCAGT---GCA------------CCCCTAGATGGCCCCAGCGTCGACTACGCCAAGAACTGGTTGGTCAACCACATCAAAGGAATAGATTTCAAATACAAGGGAAAG
>Them3
GGC---TTCGCGATTCCTGAACCTTTCTGCTGGGACGAGTCTTTCAAAGTCTTTTACGACATGCTAGATGATGAACACAAGGGGCTCTTCCAGGGCATCTTCAACATGGCCAAGGACCCT---------AAGGACGCCGGGGCCCTCAGCTGGCTCGTCACCAAGGTGGATGAACATTTCACAGACGAGGAGGCAGAGATG---ACAAAACACAATTAT------GCTGAC------ATTGGACCTCACCAAGCTGCCCATAAAAGCTTCCTTGACAAGATCCGGGCACTGAGC---ACC------------CCCGTGGACGATGGCACTGTCAAGTTCGCCAAGGAGTGGCTGGTCAACCATATTAAAGTGACAGACTTCAAATACAAGGGGAAA
>Them4
TCT---TTTCCTATTCCAGAACCTTACGTATGGGACGAATCTTTCCGCGTCTTTTATGACAACCTAGATGATGAACACAAGGGACTATTTGATGCCGTGTTTAAGGTGGCGGGGAGTCCC---------AAGGATGCTGGCGCTCTGAGTCACCTAGTCACGGTCACTGATAACCACTTCACAAATGAACAGGGCATGATG---AAGGCTGCAAACTAC------GGTGAC------TTTTCGACCCACTGTGCCGCCCACAAAGGATTCCTGGACAAGATACGTGGTCTCAAG---GCA------------CCCGTTGATGATGCCACTATCAAGTTCGCCAAAGAATGGCTGGTGAACCATATCAAAGGTACTGATTTCAAGTACAAGGAAAAG
>Them7
GGT---TTTCCTATTCCAGAGCCATACTGTTGGGACACCTCCTTCAGGACTTTCTACAACATCATCGATGACGAACACAAGACGCTTTTTAACGGCATCTTTCTGCTCGCCCATGAG------------GACACCGCAGACCATCTTAATGAGCTGCGCAGGTGTACCGGAAAGCACTTCCTGAATGAGCAGCATCTGATG---GAGAAATCCCAGTAT------GCTGGC------TTTGCTGAACACAAGAAGGCTCATGACGATTTCATCCATAGGCTGGACACCTGGAAT------------------------------GGTGATATCCAGTATGCCAAGGAGTGGCTGGTTAACCACATCAAGACCATTGACTTCAAATACAAGCACAGG
>Them13
CCT---CACGCAATTCCAGAGCCATACTGCTGGGACGAGAGCTTCCGAGTGTTCTATGACCAGCTGGATGAAGAGCACAAGGGTCTGTTCAATGGGATCTTTGACTGTGCAAAGAACCGT---------GGAGACAAAGGAAAGTTTGACAGCCTCTACGCGCTGTTGGCCGGCCATTTCAAATTTGAAGAGGGCATGATG---GAGAAAGCCAAGTAC------TCGGAG------TTCTCTGCTCACCGGGACATCCATAACGGCTTCCTCGCCAAAGTGAAGGCGCTCGAG---ATC------------CCACTCACTGACGCATCAGTCGACTTTGCCAAGAACTGGCTCGTGCAGCACATCAAGGACGTCGACTTCAAGTACAAGGGCAAG
>Them14
GGT---TTTCCTATTCCAGATCCATACTGTTGGGACACTTCCTTCAGGACTTTCTACACCATCATCGATGATGAGCACAAGACCCTCTTCAACGGCATCTTTCTGCTCACCCAAAAG------------GACGATACTGACGGTCTGAATGAACTCCGTAGGTGTACCGGAAAGCATTTCTTGAATGAGGAGAACCTGATG---TTGGCCTCTCAGTAT------GCCGGC------TATGATGAACACAAGGCGGCTCATACTGAATTCATTCGCAGGCTTGATAGCTGGGAC------------------------------GGTGATCTCACCTATGCCAAGAAATGGCTGGTCGCCCACATCAAGACCATTGACTTCAAGTACAGGGGCAAG
>Them15
GGT---TGGGAAATTCCAGAGCCTTACGTTTGGGACGAGTCCTTCAAAGTTTTCTATGAGCATCTGGATGATGAGCACAAGAAGATATTTAAGGGCATCTTTGACTGTATACGTGAC------------AACAGTGGGCCAAACCTTACAACCCTTATCAATGTCACCACCAACCACTTCACTCATGAGGAGGCAATGATG---GACGCAGCCAAATAC------TCCGAA------GTTGTGCCCCACAAAAAGCTCCACAAGGACTTTCTGGACAAGCTTGCAGGACTGTCG---GCA------------CCTGTGCCTGCGAAAGACGTCGACTATTGCAAGGAATGGTTGGTGAATCACATCAAGGGCACAGACTTCAAATACAAAGGAAAA
>Thysan2
GGT---GAGAAAATTCCTGAACCATTCTGCTGGGATGCCAGCTTCGAGGTCTTTTATGCACAGTTGGACACTGAACACAAGGGTCTGTTCAAGGGTGTCTTCGATGTAGCCGCCGACAAG---------GGTAACGCTGGCGCCCTCGCCCATCTGGTGAAAGTAGTGGTCGATCACTTCGCTTACGAGGAGGGTCAGATG---AAGAAGGCCAACTAT------GAGAAC------TTCGACTCCCACAAGAAGCTCCACGAGGAGTTTGTAGGCAAAATCAAAGGACTGAAG---GCG------------CCAGTAGATGATGCCACAGTTCACTTTGCCAAGGACTGGCTGGTCAACCACATCAAGAAGATTGACTTCAAATACAAGGGAAAA
>Thysan3
GGT---TATGATATTCCTGAACCATTCTGCTGGGACGAGAGTTTCCAAGTTTTTTATGCCCAGATCGACGAGGAACACAAGGGTTTGTTCAAGGCCGTGTTCGATGTGGCTGCAGGC------------AACAATGCTGGTAACCTGGGCAAACTGGTAGATGTTGTGAAAAATCACTTCTCAAATGAAGAGGGAATGATG---AAGGCCAACAATTAT------AAGGAA------TTTCCTCCCCACAAACAGGCACATGATGATTTCGTTGCAAAGATTGGTGGTCTGTCG---GCA------------CCAATAGATGACGCCACAGTAAACTTTGCCAAGGATTGGTTGGTCAACCACATCAAGGGAACAGACTTCAAGTACAAGGGAAAA
>Thysan4
GGC---TTTGATATTCCAGAACCATATGTGTGGGACGAGAGCTTTAAAGTCTTTTATGACAACCTTGATGACGAGCACAAGGGGTTATTCCAGGGGGTCTTTGGGGTAGCGGCGGATCAG---------GCCAGTGGCGCCGCCCTGGCGAATTTATGTCAAGTAACAGAGAGCCACTTCAAAGATGAAGAGGGAATGATG---ACCAAAGCTAAATAT------GGTGCT------TTTGGTCCCCACAAACAAGCACATGATGAATTCCTGGGAAAGATCAAGGGTTTGTCA---GCA------------CCTGTCGATGACGGTACAGTTGCATACGCTAAAGACTGGCTTGTGAACCACATCAAAGGGACTGACTTTAAGTACAAGGGAAAA
>Thysan5
GGT---TTTCCAGTTCCTGAACCATTTTGCTGGGATGTGTCCTTCAGGACTTTTTACACCATGGTTGATGATCAGCATAAGTGTCTGTTCAATGGAATCTTCAACCTGGCCAAGGAT------------AGCAGTGATGACAGTCTGAATGAACTCCAGAGGGTCGTCGGACAGCATTTCTTGGATGAACAGCGTCTGATG---GATACTTCTCAGTAT------GCTGGC------AAGGCAGCTCACCAGAAGCTTCATGATGACTTCATTGCTGTCCTCGCCAAGGGCAAT------------------------------GTTGATATCGACTATGCCAAGAACTGGGTGGTGAACCACATCAAGGGTGTTGACTTCGGTTACAAGGGCTGT
>Thysan6
GGA---TATGATATACCTGAGCCATACGTATGGGATGAAAGCTTCAGAGTTTTCTATGATAACATAGACGAAGAACACAAAGGGTTGTTTAAGGGGGTATTTGATTGTGCAGGTGACAAG---------AGCAGTGGTGCAAAGCTAAAACATCTGATCACAGTAGTAGCTACCCACTTCAGGAATGAGGAGGGAATGATG---GATGCTGCTAAGTAT------GATGCC------GTTGTGCCCCACAAGCAGGCTCACCATGACTTCGAGGCAAAACTGGCTGCACTCAAA---ACT------------CCACTAGATCAGGGCACCATTGACTTCGCAAAAGACTGGCTGGTGAACCACATCAAGGGAACCGACTTCAAATACAAAGGAAAA
>Thysan7
GGT---TTTCCAATTCCAGATCCATATGTTTGGGATCACAGCTTCAGGACGTTTTACAACGCCGTAGATGATGAACATAAGTCTCTGTTCAATGGAATCTTCCAGTTGGGTCAGCAT------------GATAATACTGATAACTTGGCTGAACTGCGCAGGTGCACTGGAAAACATTTCCTGAATGAACAGCGTTTGATG---TTGGGCTCTCAGTAC------CCAGAT------TTGGCAGCCCACACCAAGGCTCATGATGACTTCATCCATCACTTGGACCACTGGAAG------------------------------GGAGATGTCGCCTATGCCAAGGACTGGCTGGTGCAACATATCAAGACTATTGACTTCAAGTACAGGGGCAGG
>Tomop1
GGA---TATGATATACCTGAGCCATACGTATGGGATGAAAGCTTCAGAGTTTTCTATGATAACATAGACGAAGAACACAAAGGGTTGTTTAAGGGGGTATTTGATTGTGCAGGTGACAAG---------AGCAGTGGTGCAAAGCTAAAACATCTGATCACAGTAGTAGCTACCCACTTCAGGAATGAGGAGGGAATGATG---GATGCTGCTAAGTAT------GATGCC------GTTGTGCCCCACAAGCAGGCTCACCATGACTTCGAGGCAAAACTGGCTGCACTCAAA---ACT------------CCACTAGATCAGGGCACCATTGACTTCGCAAAAGACTGGCTGGTGAACCACATCAAGGGAACCGACTTCAAATACAAAGGAAAA
>Tomop2
GGT---TATGATATTCCTGAACCATTCTGCTGGGACGAGAGTTTCCAAGTTTTTTATGCCCAGATCGACGAGGAACACAAGGGTTTGTTCAAGGCCGTGTTCGATGTGGCTGCAGGC------------AACAATGCTGGTAACCTGGGCAAACTGGTAGATGTTGTGAAAAATCACTTCTCAAATGAAGAGGGAATGATG---AAGGCCAACAATTAT------AAGGAA------TTTCCTCCCCACAAACAGGCACATGATGATTTCGTTGCAAAGATTGGTGGTCTGTCG---GCA------------CCAATAGATGACGCCACAGTAAACTTTGCCAAGGATTGGTTGGTCAACCACATCAAGGGAACAGACTTCAAGTACAAGGGAAAA
>Tomop3
GGT---TTCACGATTCCAGAGCCATTCGCATGGGACGAGTCCTTCCGTGTCGACTACGACGTCATAGACACTGAGCACAAGGGTCTCTTCACGGGGATCTTCGACTGTGCTGCCGCCCCT---------GCTGACGCCGGAAAGCTGAAGAGTCTGGTGGACCTGCTTAACGCCCACTTCAGCAGCGAAGAGGGCATGATG---TCCAAGGCCAAGTAC------CCGGAC------TTCGACGGTCACAAGAAGATGCACGAGAATTTCATGGAGAAGATCAATTCAAAGAGT---GCG------------CCACTCGACGCCGGCACACTCACGTTTGCCAAGGAATGGTTAGTTAACCACATCAAAGAGACCGACTTCAAGTACAAAGGAAAG
